# Supplementary material for: Whole-genome sequencing revealed genetic diversity and selection of Guangxi indigenous chickens
Source: PLoS One. 2022 Mar 15;17(3):e0250392. doi: 10.1371/journal.pone.0250392 (PMC8923445; doi:10.1371/journal.pone.0250392)
Supplement: S1 Table — (XLSX) [file pone.0250392.s007.xlsx]

## Sheet: S1 table
S1 Table. The character of chickens in this study
Breed	Abb.	Population	Samples	Origin	Characters
Guangxi Three-yellow chicken	SHC	BMSHC	8	Yulin City	The most developed and popular breed in Guangxi, it has undergone breeding since 1980s and taken 70% market share in recent years. The typical appearance of SHC were yellow beak, shanks and skin.
		CHSHC	9	Yulin City
		HGSHC	10	Rong County
Guangxi Ma chicken	MA	LDC	10	Mashan County	MA chicken is formed after a long-term closed breeding, with rich appearance characteristics. The body feathers of hens are mainly brown hemp, with the characteristics of thin head, thin shin, short neck, short body and short shin.
		HGMC	9	Rong County
		FFMC	10	NanNing City
		LSXC-1	9	Lingshan County
		LSXC-2	9	Lingshan County
		QBNC	10	Dahua County
Guangxi Wu chicken	WC	DLWC	10	Donglan County	They have black skin, meat , shank and bone as silkie, while the feather was black in DLWC and hemp in LYWC.
		LYWC	9	Lingyun County
Xiayan chicken	XYC	HGXYC	10	Rong County	It was said to be hybridized from Ruian chicken and Guangxi Sanhuang chicken in Rong County Xiayan Village as early as 1868. The local traditional diet preferred chicken with high-fat, which resulted higher subcutaneous and intermuscular fat in XYC.
		ZYXYC	7	Rong County
Nandanyao chicken	NDYC	HGYC	10	Rong County	YC was bred as a broiler showed abundant variants of feather color from black hemp to white hemp, with very few individuals showed pure black or white.
		NDYC	9	Nandan County
Longshengfeng chicken	LSFC	LSFC	13	Longsheng County	There are rich phenotypic differentiations within the population of Longsheng feng chicken (LSFC), with the feather color from jute to white hemp, with or without shank feathers and beard.
		HGFC	10	Rong County
		MC	3	Rongshui County
Dongzhongai chicken	DZAC	DZAC	10	Dongzhong Town	DZAC, which looks like a dwarf with short shank, was originally introduced from Vietnam.
Cenxigudian Chicken	GDC	GDC	10	Cenxi City	It was bred from Guangxi Sanhuang chicken and characteristic for small body size.
Commercial broiler chicken[1]	BRA	BRA	12	-	BRA was a broiler line belonging to the company Indian River International (Texas)
Commercial White Leghorn[1]	WL	WL	12	-	Wlwas a purebred white egg laying population
Red junglefowl[1]	RJF	RJFt	12	-	The RJFt was sampled from Thailand in 1999
Note 1：We used data downloaded from the database directly[6].
