# Supplementary material for: Whole-genome sequencing revealed genetic diversity and selection of Guangxi indigenous chickens
Source: PLoS One. 2022 Mar 15;17(3):e0250392. doi: 10.1371/journal.pone.0250392 (PMC8923445; doi:10.1371/journal.pone.0250392)
Supplement: S2 Table — (XLSX) [file pone.0250392.s008.xlsx]

## Sheet: S2 table
S2 Table. The public data information.
Breed	Run	Sample Name	BioProject
Thai red jungle fowl	ERR2985532	RJFt1	ERP112703
	ERR2985533	RJFt2	ERP112703
	ERR2985534	RJFt3	ERP112703
	ERR2985535	RJFt4	ERP112703
	ERR2985536	RJFt5	ERP112703
	ERR2985537	RJFt6	ERP112703
	ERR2985538	RJFt7	ERP112703
	ERR2985539	RJFt8	ERP112703
	ERR2985540	RJFt9	ERP112703
	ERR2985541	RJFt10	ERP112703
	ERR2985542	RJFt11	ERP112703
	ERR2985543	RJFt12	ERP112703
commercial White Leghorn	ERR2985632	WL1	ERP112703
	ERR2985652	WL5	ERP112703
	ERR2985634	WL11	ERP112703
	ERR2985635	WL12	ERP112703
	ERR2985636	WL13	ERP112703
	ERR2985637	WL14	ERP112703
	ERR2985638	WL15	ERP112703
	ERR2985639	WL16	ERP112703
	ERR2985640	WL17	ERP112703
	ERR2985641	WL18	ERP112703
	ERR2985645	WL21	ERP112703
	ERR2985646	WL22	ERP112703
commercial broilers	ERR2985567	BRA1	ERP112703
	ERR2985568	BRA2	ERP112703
	ERR2985569	BRA3	ERP112703
	ERR2985570	BRA4	ERP112703
	ERR2985571	BRA5	ERP112703
	ERR2985572	BRA6	ERP112703
	ERR2985573	BRA7	ERP112703
	ERR2985574	BRA8	ERP112703
	ERR2985575	BRA9	ERP112703
	ERR2985576	BRA10	ERP112703
	ERR2985577	BRA11	ERP112703
	ERR2985578	BRA12	ERP112703
