# Supplementary material for: Whole-genome sequencing revealed genetic diversity and selection of Guangxi indigenous chickens
Source: PLoS One. 2022 Mar 15;17(3):e0250392. doi: 10.1371/journal.pone.0250392 (PMC8923445; doi:10.1371/journal.pone.0250392)
Supplement: S3 Table — (XLSX) [file pone.0250392.s009.xlsx]

## Sheet: S3 table
S3 Table. The sequencing information of samples
Sample	Raw_bases（bp)	Clean_bases(bp)	Mapping_rate%	Unique_rate%	Mismatch_rate%	Depth	Coverage%	Q20_raw%	Q20_clean%	Q30_raw%	Q30_clean%
BMSHC0001	12336224000	12033164400	99.75	98.86	0.7	11.27	96.76	97.67	97.94	91.31	92.24
BMSHC0002	9717075000	9240639400	99.2	96.4	0.87	8.46	96.37	96.38	97.11	88.38	90.18
BMSHC0003	7973597400	7493831000	98.79	94.43	0.93	6.79	93.95	96.06	97.02	87.86	90.04
BMSHC0004	7846334400	7347458400	98.82	94.39	0.94	6.67	93.75	95.88	96.92	87.45	89.77
BMSHC0005	12006596400	11702270400	99.58	98.37	0.71	10.92	97.25	97.67	97.97	91.41	92.38
BMSHC0008	11167520600	10871962600	99.51	98	0.73	10.11	97.41	97.7	98.03	91.59	92.6
BMSHC0011	7617671800	7159486800	98.86	93.43	0.94	6.47	91.33	96.11	97.1	88.11	90.31
BMSHC0012	11598465800	11316247200	99.12	97.01	0.75	10.33	97.17	98	98.31	92.37	93.31
CHSHC0001	12110675400	12017062400	99.58	97.88	0.7	10.95	97.49	98.73	98.73	95.75	95.93
CHSHC0002	12351830200	12255524000	99.5	97.54	0.71	11.13	97.54	98.73	98.72	95.78	95.96
CHSHC0003	12630226200	12531777000	99.44	97.44	0.72	11.31	97.4	98.69	98.69	95.76	95.94
CHSHC0005	13000105800	12901547800	99.39	97.4	0.72	11.67	96.56	98.66	98.67	95.98	96.15
CHSHC0006	11974009600	11878879200	98.97	97.33	0.72	10.78	97.62	98.67	98.69	95.95	96.13
CHSHC0007	9573122600	9304986800	99.41	97.24	0.74	8.55	97.33	97.76	98.12	91.52	92.59
CHSHC0008	8915294400	8579668800	99.33	97.06	0.76	7.91	97.19	97.27	97.79	90.1	91.56
CHSHC0011	12120573200	11705657000	99.28	95.56	0.83	10.68	96.96	97.5	97.96	91.38	92.59
CHSHC0012	9203698400	8770283600	99.39	96.86	0.85	8.07	97.06	96.38	97.06	88.31	90.06
DLWC0001	8713846000	8439267600	99.45	97.7	0.76	7.83	97.15	97.34	97.74	90.56	91.74
DLWC0002	12750609000	12651430800	99.43	97.43	0.71	11.49	97.61	98.7	98.7	95.88	96.06
DLWC0003	7984072800	7919190800	99.53	97.54	0.72	7.3	97.03	98.71	98.72	95.78	95.97
DLWC0004	7246342000	6994363800	99.31	96.33	0.83	6.46	95.36	97.35	97.81	90.86	92.08
DLWC0005	10389830600	10036844800	99.26	96.79	0.77	9.16	97.48	97.48	97.94	90.78	92.09
DLWC0006	15423725200	14931920200	99.28	96.56	0.78	13.68	97.81	97.5	97.93	91.18	92.36
DLWC0007	8733413200	8461026000	99.25	96.44	0.79	7.78	97.34	97.53	97.96	90.91	92.12
DLWC0008	12321869400	11923917800	98.4	96.1	0.83	10.8	97.25	97.61	98.03	91.61	92.73
DLWC0012	13245804400	13145787400	99.57	97.77	0.7	11.97	97.16	98.72	98.72	95.93	96.09
DLWC0013	9503169200	9252165400	99.47	97.05	0.73	8.51	96.94	97.91	98.25	92.05	93.06
DZAC0001	10949804400	10194045200	99.33	96.59	0.85	9.32	97.51	94.97	95.82	85.09	87.32
DZAC0002	11538399600	10868176000	99.65	98.16	0.79	10.07	97.17	95.52	96.16	86.24	88.12
DZAC0003	10874738200	10219164200	99.72	98.59	0.79	9.46	96.88	95.46	96.16	86.14	88.08
DZAC0004	13328515400	12533668200	99.58	96.67	0.83	11.56	97.28	95.43	96.12	86.13	88.06
DZAC0007	10433166400	9868020400	99.77	98.8	0.77	9.17	96.23	95.71	96.3	86.61	88.36
DZAC0009	9501983400	8814708600	99.43	96.53	0.86	8.11	97.26	94.92	95.81	84.99	87.29
DZAC0010	10805129200	10061096600	99.62	97.84	0.81	9.29	97.08	94.99	95.79	85.03	87.2
DZAC0012	11994523600	11278707800	99.58	96.84	0.82	10.4	97.14	95.52	96.22	86.39	88.34
DZAC0013	11334027600	10473055000	99.3	96.16	0.87	9.49	97.57	94.77	95.73	84.72	87.14
DZAC0014	11313025000	10533650600	99.46	96.8	0.84	9.68	97.45	95.13	96	85.55	87.78
FFMC0001	11919524800	11243778600	99.5	97.13	0.82	10.37	97.61	95.5	96.12	86.15	87.98
FFMC0002	11215479800	10564485400	99.53	97.26	0.82	9.75	97.49	95.52	96.16	86.24	88.12
FFMC0003	11643827600	10960997200	99.57	97.52	0.82	10.13	97.5	95.43	96.09	86.06	87.97
FFMC0004	10219206200	9610636800	99.49	97.1	0.83	8.88	97.35	95.41	96.09	86.09	88.02
FFMC0007	10435312000	9772680800	99.48	97.02	0.83	9.03	97.41	95.41	96.18	86.19	88.24
FFMC0008	11157465200	10522250000	99.51	96.87	0.84	9.71	97.5	95.29	95.91	85.59	87.44
FFMC0009	10857996000	10206242000	99.46	96.92	0.83	9.43	97.48	95.48	96.2	86.31	88.25
FFMC0010	7252487600	6870401600	99.41	96.59	0.85	6.37	96.69	95.68	96.25	86.59	88.31
FFMC0011	10979648600	10346320400	99.58	97.16	0.81	9.58	97.09	95.59	96.25	86.47	88.35
FFMC0012	10476135600	9918281200	99.54	96.87	0.83	9.17	97.09	95.69	96.28	86.7	88.44
GDC0002	11915675400	11213449000	99.55	97.39	0.82	10.36	97.51	95.41	96.07	86	87.91
GDC0003	9900862600	9382529400	99.46	97.02	0.83	8.69	97.38	95.66	96.19	86.46	88.15
GDC0004	11809082800	11097403000	99.52	97.26	0.84	10.26	97.54	95.13	95.8	85.26	87.22
GDC0005	12542034400	11949784600	99.44	97.5	0.8	11	97.53	96.24	96.77	88.18	89.72
GDC0007	10321522400	9651456200	99.5	97.2	0.83	8.95	97.37	95.24	96	85.67	87.73
GDC0008	11583958400	10872332000	99.47	96.82	0.84	10.02	97.57	95.39	96.11	86.04	88.03
GDC0009	10565455200	10259288600	99.35	96.67	0.75	9.38	97.51	97.78	98.16	91.71	92.81
GDC0010	12026263000	11659707000	99.48	96.99	0.72	10.74	97.58	96.96	97.19	88.7	89.81
GDC0011	8427839400	8002306600	99.43	97.31	0.84	7.37	96.8	96.28	97.04	88.12	89.97
GDC0012	10959692000	10645978400	99.52	96.81	0.72	9.81	97.07	97.1	97.31	89.12	90.15
HGFC0001	12101949000	11983869200	99.45	96.7	0.73	10.79	97.59	98.6	98.64	95.41	95.66
HGFC0002	11103451000	10991888000	99.18	96.3	0.75	9.92	97.55	98.59	98.61	95.16	95.41
HGFC0003	11229090600	10798907200	99.27	95.91	0.84	9.86	96.7	97.23	97.74	90.53	91.87
HGFC0005	11174587400	10843492600	99.43	96.77	0.8	9.94	97.05	97.69	98.05	91.77	92.79
HGFC0007	10488914600	10378737800	99.14	96.36	0.75	9.34	97.55	98.53	98.57	95.19	95.47
HGFC0008	10033506000	9728987800	99.44	96.88	0.8	8.97	96.74	97.63	98	91.56	92.61
HGFC0009	10395792200	10071721800	99.34	96.77	0.76	9.33	97.4	97.43	97.85	90.87	92.05
HGFC0010	12931772600	12529929000	99.38	96.32	0.81	11.48	97.34	97.59	97.97	91.46	92.54
HGFC0011	10820132400	10472626400	99.4	96.74	0.75	9.73	96.98	97.41	97.85	90.86	92.08
HGFC0012	10906835200	10565482400	99.42	97.22	0.75	9.83	96.94	97.36	97.75	90.6	91.77
HGMC0001	12167455600	12055660000	99.34	96.71	0.73	10.86	97.67	98.59	98.62	95.79	96.02
HGMC0002	8780573000	8184130800	98.81	94.3	0.94	7.36	97.15	95.71	96.83	87.06	89.5
HGMC0003	8872911400	8303544400	98.9	95.02	0.92	7.53	97.32	95.82	96.85	87.23	89.54
HGMC0004	13490546000	13166869600	99.57	98.31	0.71	12.29	97.23	97.76	98.04	91.66	92.59
HGMC0005	11332340200	11075954600	99.62	98.62	0.69	10.31	96.71	97.85	98.11	91.9	92.76
HGMC0006	10203019800	9833533800	99.16	95.35	0.83	8.94	97.56	97.28	97.8	90.28	91.69
HGMC0010	8205613600	7706325800	99.06	95.52	0.9	7.04	97.31	95.92	96.88	87.38	89.58
HGMC0011	11129821400	10773818000	99.31	95.88	0.82	9.83	96.55	97.69	98.12	91.92	93.03
HGMC0012	10731581800	10339092200	99.18	95.28	0.86	9.43	96.08	97.37	97.87	91.01	92.28
HGSHC0001	9448890000	9147970600	99.51	97.61	0.73	8.48	96.99	97.4	97.79	90.41	91.63
HGSHC0002	11787487000	11464480600	99.42	97.01	0.71	10.53	97.6	97.31	97.5	89.78	90.75
HGSHC0003	9858345200	9574795800	99.51	97.72	0.72	8.9	97.03	97.59	97.94	90.94	92.05
HGSHC0005	12916416200	12603471000	99.46	97.7	0.69	11.65	97.25	98.06	98.37	92.52	93.48
HGSHC0007	10983315800	10676159200	99.46	96.96	0.72	9.83	97.51	97.18	97.38	89.37	90.36
HGSHC0008	9567229400	9303878200	99.48	96.96	0.72	8.57	97.27	97.23	97.44	89.52	90.5
HGSHC0009	10658258600	10377770400	99.48	97.09	0.71	9.57	97.47	97.25	97.42	89.49	90.42
HGSHC0010	11352751800	11033877200	99.46	97.02	0.71	10.17	97.49	97.16	97.35	89.25	90.25
HGSHC0011	10780635400	10457911400	99.58	96.93	0.7	9.66	97	97.09	97.33	89.13	90.22
HGSHC0012	12308534600	11967246800	99.59	97.11	0.7	11.06	97.16	97.18	97.36	89.29	90.28
HGXYC0003	11059408400	10726459600	99.34	96.49	0.8	9.82	96.99	97.72	98.09	91.91	92.95
HGXYC0004	8881481200	8612021400	99.28	96.43	0.77	7.81	97.25	97.73	98.14	91.61	92.77
HGXYC0005	11299023000	10936022400	99.26	96.37	0.78	9.89	97.61	97.62	98.08	91.31	92.54
HGXYC0006	11281411000	10907197200	99.37	96.62	0.82	10.03	97.26	97.4	97.81	90.87	92.03
HGXYC0007	10552171600	10234990600	99.22	96.21	0.77	9.26	97.57	97.72	98.13	91.56	92.72
HGXYC0008	11316711200	10993426000	99.23	96.68	0.76	10.02	97.62	97.81	98.19	91.83	92.91
HGXYC0009	6097013600	5895218200	98.69	95.76	0.81	5.36	95.57	97.56	98.03	91.16	92.44
HGXYC0010	11273675600	10892094800	99.24	96.16	0.82	9.98	96.91	97.54	98	91.47	92.66
HGXYC0011	11229877000	10855272800	99.35	95.92	0.82	9.92	96.73	97.57	98.02	91.55	92.72
HGXYC0012	9516865000	9061635800	99.41	97.08	0.83	8.34	96.99	96.44	97.14	88.51	90.27
HGYC0002	12824167200	12464241800	99.47	96.97	0.72	11.47	97.61	97.2	97.41	89.45	90.46
HGYC0003	11327455400	11007729800	99.47	97.16	0.71	10.15	97.42	97.07	97.25	88.94	89.95
HGYC0004	11623120400	11301871000	99.5	97.31	0.71	10.41	97.48	97.14	97.31	89.14	90.13
HGYC0006	10995115600	10701805200	99.48	97.2	0.71	9.85	97.46	97.16	97.32	89.22	90.17
HGYC0007	11188634800	10909764200	99.52	97.31	0.71	10.05	97.4	97.25	97.39	89.5	90.4
HGYC0008	12045363600	11698694600	99.42	96.97	0.72	10.75	97.53	97.21	97.44	89.48	90.52
HGYC0009	9458987600	9172850000	99.49	97.12	0.73	8.49	97.2	96.81	97.02	88.25	89.36
HGYC0010	10953304000	10590725600	99.44	97.15	0.72	9.77	97.42	96.85	97.14	88.47	89.67
HGYC0011	6900671600	6718531600	99.29	97.04	0.72	6.23	96.22	97.25	97.43	89.59	90.52
HGYC0012	12171550000	11755440600	99.43	96.68	0.82	10.8	96.75	97.41	97.84	90.97	92.16
LDC0001	10919069000	10512272000	98.97	94.93	0.86	9.53	96.84	97.41	97.95	91.29	92.61
LDC0002	6403091200	6114491800	99.27	96.63	0.85	5.64	96.45	96.51	97.16	88.66	90.34
LDC0003	12158528000	12063972600	99.36	97.51	0.7	10.94	97.52	98.82	98.83	96.14	96.31
LDC0004	10252741800	9931799600	98.46	96.14	0.8	9.08	97.08	97.55	97.97	91.34	92.51
LDC0006	13821279800	13720429600	98.98	97.41	0.7	12.29	97.66	98.8	98.81	96.54	96.7
LDC0007	9678718200	9359475800	99.32	96.38	0.8	8.53	97.39	97.3	97.73	90.49	91.75
LDC0009	7921083600	7655209000	99.42	97.17	0.76	7.08	97.05	97.36	97.81	90.75	92
LDC0010	11722201200	11401397600	99.15	96.88	0.75	10.49	97.4	97.79	98.16	92.05	93.07
LDC0011	11033868600	10624119000	99.4	96.1	0.83	9.77	96.78	97.3	97.8	90.72	92.05
LDC0012	10875846800	10488711600	99.31	95.6	0.83	9.61	96.43	97.44	97.93	91.23	92.49
LSFC0002	12288197600	11861129000	99.28	96.45	0.84	10.83	96.88	97.39	97.84	90.94	92.16
LSFC0003	12745633400	12240227400	99.13	95.96	0.85	11.16	96.85	97.19	97.73	90.48	91.87
LSFC0004	12654191400	12119178200	99.02	94.49	0.87	11.05	97.4	97.15	97.79	90.59	92.1
LSFC0005	10199281800	9863287800	98.53	96.2	0.82	9.01	97.48	97.41	97.84	90.91	92.13
LSFC0007	13394692200	12953640400	99.08	96.53	0.8	11.89	97.78	97.38	97.81	90.81	92.02
LSFC0008	11411466000	11059871800	99.3	96.35	0.8	10.02	97.63	97.48	97.89	91.07	92.25
LSFC0009	8979335800	8667466000	99.23	96.46	0.83	7.97	96.27	97.36	97.81	90.82	92.03
LSFC0010	10789517800	10332403200	99.02	95.32	0.88	9.41	96.39	97.01	97.6	90.01	91.5
LSFC0011	10114376800	9605927600	99.36	96.78	0.87	8.8	95.63	96.3	97.04	88.15	89.99
LSFC0012	6501137200	6205988400	99.09	97.09	0.83	5.72	96.21	96.58	97.25	88.88	90.58
LSFC31	12165817600	11838226400	99.42	97.44	0.75	10.98	97.53	97.66	97.99	91.47	92.5
LSFC32	11948277000	11650873600	99.53	97.62	0.72	10.78	97.45	97.86	98.18	92.06	93.02
LSFC33	11479790200	11207079200	99.51	97.89	0.73	10.42	97.31	97.8	98.07	91.81	92.7
LSXC-1-0001	10351199000	10024626200	99.16	95.94	0.82	9.11	97.41	97.43	97.85	90.96	92.17
LSXC-1-0002	9073113600	8767803400	99.19	95.69	0.83	7.96	97.16	97.35	97.82	90.8	92.08
LSXC-1-0003	11158246600	10762933600	99.15	94.95	0.86	9.7	97.24	97.19	97.67	90.31	91.66
LSXC-1-0004	9480709600	9166369600	99.32	96.44	0.8	8.37	97.35	97.36	97.81	90.74	92
LSXC-1-0005	6467721000	6244998000	99.32	96.31	0.81	5.75	96.56	97.19	97.66	90.19	91.52
LSXC-1-0006	10725918000	10348927800	98.43	95.27	0.85	9.29	97.43	97.29	97.79	90.67	92.01
LSXC-1-0007	11530707200	11133100800	99.29	96.34	0.81	10.11	97.62	97.25	97.72	90.43	91.73
LSXC-1-0011	11833563600	11432108200	99.2	95	0.84	10.41	96.41	97.58	98.04	91.65	92.84
LSXC-1-0012	10857771400	10512531600	99.42	96.83	0.79	9.57	97.15	97.34	97.75	90.58	91.8
LSXC-2-0002	10887556200	10539211200	99.31	96.36	0.8	9.61	97.56	97.39	97.81	90.81	92.02
LSXC-2-0003	10971934800	10630406200	99.39	96.78	0.79	9.7	97.55	97.32	97.72	90.5	91.69
LSXC-2-0004	7603493800	7542719000	99.48	97.39	0.7	6.93	96.71	98.84	98.86	96.25	96.44
LSXC-2-0005	9600736600	9309477800	99.27	96.31	0.8	8.47	97.42	97.51	97.92	91.2	92.37
LSXC-2-0007	10365905600	10038403200	99.41	96.81	0.79	9.2	97.47	97.33	97.74	90.54	91.75
LSXC-2-0009	11955828200	11606788400	99.41	96.76	0.77	10.59	97.57	97.56	97.94	91.24	92.35
LSXC-2-0010	10451531600	10128237400	99.34	96.65	0.8	9.21	97.58	97.41	97.81	90.84	92.02
LSXC-2-0021	9462677800	9144878400	99.45	96.52	0.81	8.4	96.32	97.44	97.86	91.03	92.22
LSXC-2-0022	10140390600	9833797200	99.43	96.44	0.78	8.97	97.12	97.49	97.89	91.06	92.22
LYWC0001	5378804600	5132934200	99.12	95.78	0.87	4.72	93.03	96.71	97.43	89.41	91.13
LYWC0003	10278215600	9764197000	99.28	96.25	0.87	8.95	96.72	96.41	97.17	88.55	90.38
LYWC0004	9931617800	9629641400	99.35	96.98	0.75	8.91	97.43	97.6	98.01	91.45	92.59
LYWC0005	5712210600	5519696000	99.22	96.93	0.77	5.12	95.94	97.32	97.77	90.6	91.88
LYWC0006	11327805800	10993249200	99.4	96.59	0.78	10.04	97.54	97.55	97.93	91.2	92.33
LYWC0009	8282237200	7836254600	99.21	96.27	0.89	7.19	95.78	96.18	97	87.92	89.89
LYWC0010	8697787200	8235681600	98.72	96.15	0.89	7.5	95.91	96.23	97.05	88.12	90.06
LYWC0011	11870063200	11483519000	98.8	96.08	0.81	10.48	96.39	97.48	97.93	91.18	92.38
LYWC0012	10550535000	10186191200	99.17	94.79	0.85	9.18	97.01	97.31	97.81	90.76	92.07
MC0003	10871146800	10655288800	99.64	97.8	0.68	9.94	97.13	98.24	98.5	92.84	93.67
MC0004	11287339200	11062474600	99.59	97.77	0.68	10.33	97.2	98.13	98.36	92.33	93.16
MC0007	10545284400	10312143200	99.55	97.64	0.69	9.63	97.33	98.03	98.3	92.09	92.98
NDYC0002	11556235000	11219729600	99.35	96.64	0.78	10.21	97.56	97.57	97.95	91.3	92.41
NDYC0003	11485292600	11164711000	99.39	96.58	0.78	10.19	97.62	97.59	97.95	91.33	92.4
NDYC0004	10225512400	9854538200	99.23	96.08	0.82	8.99	97.43	97.17	97.68	90.22	91.59
NDYC0005	7552528400	7275293200	99.06	95.53	0.87	6.68	94.86	97.26	97.75	90.66	91.96
NDYC0006	9935351800	9529453400	99.13	95.46	0.86	8.59	97.05	96.94	97.53	89.67	91.22
NDYC0008	7897127200	7625709000	99.05	95	0.86	6.96	96.35	97.23	97.72	90.48	91.8
NDYC0009	11802439000	11455908400	98.93	96.73	0.8	10.39	97.52	97.42	97.78	90.77	91.9
NDYC0010	10593064600	10246766200	99.31	96.43	0.84	9.41	96.91	97.4	97.81	90.91	92.08
NDYC0011	11804558600	11425982400	99.41	96.09	0.82	10.44	96.68	97.59	98.01	91.58	92.69
QBNC-2-0001	12542206600	12447620600	98.58	97.36	0.71	11.18	97.54	98.85	98.86	96.28	96.44
QBNC-2-0002	12141812400	12047035200	99.49	97.24	0.7	10.93	97.55	98.84	98.84	96.22	96.39
QBNC-2-0003	11348764000	11004158000	99.18	95.99	0.82	10.04	97.05	97.77	98.16	92.12	93.19
QBNC-2-0005	9183617800	8699322800	99.35	97.16	0.84	8.01	97.24	96.22	97.02	87.98	89.91
QBNC-2-0006	12284234400	11862779800	99.27	96.05	0.83	10.85	96.99	97.47	97.91	91.2	92.4
QBNC-2-0008	10921430200	10471728200	98.91	94.41	0.91	9.48	95.39	97.08	97.66	90.27	91.72
QBNC-2-0009	12315323600	12218934400	99.49	97.41	0.7	11.12	97.59	98.84	98.85	96.25	96.43
QBNC-2-0010	11596047000	11502453200	99.47	97.27	0.71	10.47	97.52	98.76	98.78	96.13	96.32
QBNC-2-0011	13049561000	12950773400	99.6	97.27	0.69	11.76	97.22	98.79	98.81	96.56	96.72
QBNC-2-0012	7495377400	7303270400	99.47	96.62	0.75	6.81	96.34	97.78	98.09	91.87	92.83
ZYXYC0004	14722192200	14254688000	98.49	95.09	0.83	12.8	96.53	97.65	98.1	91.79	92.98
ZYXYC0005	8086458000	7627672800	98.78	94.66	0.92	6.93	93.59	96.19	97.1	88.18	90.25
ZYXYC0006	10792963600	10476601000	99.09	94.32	0.82	9.57	94.64	97.72	98.17	91.56	92.78
ZYXYC0007	8502685800	7970503400	98.8	94.16	0.93	7.22	94.52	96	97.03	87.8	90.09
ZYXYC0009	9512919800	9023337400	99.25	96.32	0.87	8.27	96.52	96.3	97.06	88.19	90.06
ZYXYC0010	8962024800	8470479000	99.1	95.13	0.91	7.7	95.39	96.31	97.17	88.42	90.42
ZYXYC0011	7675830200	7461318200	98.92	97.3	0.75	6.91	96.57	97.5	97.84	90.95	92.02
