# Supplementary material for: Whole-genome sequencing revealed genetic diversity and selection of Guangxi indigenous chickens
Source: PLoS One. 2022 Mar 15;17(3):e0250392. doi: 10.1371/journal.pone.0250392 (PMC8923445; doi:10.1371/journal.pone.0250392)
Supplement: S4 Table — (XLSX) [file pone.0250392.s010.xlsx]

## Sheet: S4 table
S4 Table. The distribution of variant, nucleotide diversity and HE.
Population	Variant		Nucleotide diversity(π)						Het SNP rate per 500kb
	SNP number	INDEL number	min	1st Qu	median	mean	3rd Qu	max	min	1st Qu	median	mean	3rd Qu	max
WL	7746267	1245065	3.62e-07	0.0004657	0.001403	0.001524	0.002377	0.00817	0	0.1227	0.202	0.1931	0.2618	0.5703
BRA	12165413	1771306	9.1e-08	0.002031	0.003237	0.003117	0.004214	0.01487	0.006024	0.246128	0.280819	0.273018	0.311453	0.513079
DZAC	12988686	1972677	1.053e-06	0.002239	0.003491	0.003321	0.004455	0.01428	0.009022	0.251418	0.288048	0.268641	0.31431	0.47815
GDC	13675119	2060883	1.447e-06	0.00231	0.003604	0.003421	0.004574	0.01806	0.007616	0.248811	0.27802	0.259603	0.297881	0.509639
RJFt	15444074	2189955	1.359e-06	0.002322	0.003507	0.003335	0.004415	0.01207	0.02299	0.23216	0.26417	0.24936	0.28705	0.42118
XYC	15541693	2313754	1.07e-06	0.00224	0.003623	0.003439	0.004653	0.01413	0.009734	0.202454	0.229332	0.212724	0.246969	0.430152
NDYC	16359305	2430786	1.102e-06	0.002397	0.003743	0.003551	0.004756	0.01185	0.01797	0.20993	0.23278	0.21472	0.24794	0.43992
LSFC	16646236	2498193	5.09e-07	0.002395	0.003752	0.003554	0.004757	0.01434	0.007697	0.193081	0.217335	0.200433	0.23358	0.452231
WC	17237879	2517509	8.89e-07	0.002397	0.003776	0.003578	0.004804	0.01205	0.01449	0.19809	0.22084	0.20383	0.23344	0.44047
SHC	18341177	2691508	7.86e-07	0.00248	0.003852	0.003648	0.004878	0.01161	0.006888	0.193636	0.213109	0.196178	0.225139	0.399547
MA	21484465	3128535	3.53e-07	0.002551	0.003926	0.003717	0.004953	0.01273	0.01194	0.16423	0.18404	0.16838	0.19441	0.35121
