# Supplementary material for: Whole-genome sequencing revealed genetic diversity and selection of Guangxi indigenous chickens
Source: PLoS One. 2022 Mar 15;17(3):e0250392. doi: 10.1371/journal.pone.0250392 (PMC8923445; doi:10.1371/journal.pone.0250392)
Supplement: S5 Table — (XLSX) [file pone.0250392.s011.xlsx]

## Sheet: S5 table
S5 Table. The distribution of isochrones.
class	length(bp)	isochore number	snp number	indel number
L1	146601976	1467	1290194	545282
L2	390904491	3914	4997189	1509051
H1	303451981	3040	4447791	1110419
H2	144221116	1449	1928134	509787
H3	55267535	568	582461	287214
