# Supplementary material for: Whole-genome sequencing revealed genetic diversity and selection of Guangxi indigenous chickens
Source: PLoS One. 2022 Mar 15;17(3):e0250392. doi: 10.1371/journal.pone.0250392 (PMC8923445; doi:10.1371/journal.pone.0250392)
Supplement: S6 Table — (XLSX) [file pone.0250392.s012.xlsx]

## Sheet: S6 table
S6 Table. ROH of chicken breeds
breeds	population	nmROH	mROH(kb)	tROH(kb)
SHC	BMSHC	5464	40.03	214071
	CHSHC	4740	45.91	216265
	HGSHC	4192	53.13	220534
MA	LDC	4729	43.72	204200
	HGMC	4737	44.16	208057
	FFMC	4835	40.57	194975
	LSXC-1	4956	40.83	202207
	LSXC-2	4748	43.06	204344
	QBNC-2	4578	45.04	202901
WC	DLWC	5070	48.92	243158
	LYWC	4901	37.74	185483
XYC	HGXYC	5204	48.61	251323
	ZYXYC	5814	43.07	239822
YC	HGYC	4834	50.58	242200
	NDYC	5224	46.8	238777
LSFC	LSFC	5231	49.7	258867
	HGFC	5318	66.78	347093
	MC	4800	49.39	236651
Characteristic varieties	DZAC	4154	61.92	252366
	GDC	4692	54.77	253660
commercial broilers	BRA	3927	86.44	338084
Thai red jungle fowl	RJFt	2353	99.91	230058
commercial layers	WL	4147	167.3	692542
nmROH: mean number of ROH per population; mROH: mean length of ROH per population; tROH: total length of ROH per population.
