# Supplementary material for: Whole-genome sequencing revealed genetic diversity and selection of Guangxi indigenous chickens
Source: PLoS One. 2022 Mar 15;17(3):e0250392. doi: 10.1371/journal.pone.0250392 (PMC8923445; doi:10.1371/journal.pone.0250392)
Supplement: S7 Table — (XLSX) [file pone.0250392.s013.xlsx]

## Sheet: S7 table
S7 Table. Selective sweep of dermal hyperpigmentation.
CHROM	POS	gene	gene_start	gene_end	strand	CHROM	BIN_START	BIN_END	N_VARIANTS	WEIGHTED_FST	MEAN_FST	P1	P2	POS	ZFST
chr16	2860000	LOC112533596	2841524	2843961	-	chr16	2840001	2880000	10	0.293423	0.274808	3.58667e-05	5.93219e-05	2860000	13.8128
chr20	10900000	LOC101747896	10873417	10885921	-	chr20	10880001	10920000	599	0.265227	0.164548	0.00432763	0.00166497	10900000	12.3976
chr20	10900000	ATP5E	10886062	10887229	+	chr20	10880001	10920000	599	0.265227	0.164548	0.00432763	0.00166497	10900000	12.3976
chr20	10900000	TUBB1	10887341	10895369	-	chr20	10880001	10920000	599	0.265227	0.164548	0.00432763	0.00166497	10900000	12.3976
chr20	10900000	CTSZ	10895375	10900121	+	chr20	10880001	10920000	599	0.265227	0.164548	0.00432763	0.00166497	10900000	12.3976
chr20	10900000	MIR6597	10895483	10895592	-	chr20	10880001	10920000	599	0.265227	0.164548	0.00432763	0.00166497	10900000	12.3976
chr20	10900000	NELFCD	10901830	10910619	-	chr20	10880001	10920000	599	0.265227	0.164548	0.00432763	0.00166497	10900000	12.3976
chr20	10900000	GNAS	10914821	11045468	-	chr20	10880001	10920000	599	0.265227	0.164548	0.00432763	0.00166497	10900000	12.3976
chr20	10740000	SLC35C2	10726442	10731744	-	chr20	10720001	10760000	528	0.262074	0.178622	0.00394457	0.00218806	10740000	12.2394
chr20	10740000	ELMO2	10731820	10750416	-	chr20	10720001	10760000	528	0.262074	0.178622	0.00394457	0.00218806	10740000	12.2394
chr20	10740000	SNRPL	10750447	10753198	+	chr20	10720001	10760000	528	0.262074	0.178622	0.00394457	0.00218806	10740000	12.2394
chr20	10740000	DDX27	10753849	10759823	-	chr20	10720001	10760000	528	0.262074	0.178622	0.00394457	0.00218806	10740000	12.2394
chr20	10880000	PRELID3B	10872028	10877759	+	chr20	10860001	10900000	670	0.255811	0.165772	0.00508877	0.00218042	10880000	11.925
chr20	10880000	LOC101747896	10873417	10885921	-	chr20	10860001	10900000	670	0.255811	0.165772	0.00508877	0.00218042	10880000	11.925
chr20	10880000	ATP5E	10886062	10887229	+	chr20	10860001	10900000	670	0.255811	0.165772	0.00508877	0.00218042	10880000	11.925
chr20	10880000	TUBB1	10887341	10895369	-	chr20	10860001	10900000	670	0.255811	0.165772	0.00508877	0.00218042	10880000	11.925
chr20	10880000	CTSZ	10895375	10900121	+	chr20	10860001	10900000	670	0.255811	0.165772	0.00508877	0.00218042	10880000	11.925
chr20	10880000	MIR6597	10895483	10895592	-	chr20	10860001	10900000	670	0.255811	0.165772	0.00508877	0.00218042	10880000	11.925
chr1	43040000	KITLG	43015486	43066975	-	chr1	43020001	43060000	139	0.236417	0.112535	0.000634784	0.000652725	43040000	10.9516
chr1	43040000	LOC107052880	43044623	43053629	+	chr1	43020001	43060000	139	0.236417	0.112535	0.000634784	0.000652725	43040000	10.9516
chr20	10760000	ELMO2	10731820	10750416	-	chr20	10740001	10780000	580	0.232583	0.168336	0.00472927	0.00240509	10760000	10.7592
chr20	10760000	SNRPL	10750447	10753198	+	chr20	10740001	10780000	580	0.232583	0.168336	0.00472927	0.00240509	10760000	10.7592
chr20	10760000	DDX27	10753849	10759823	-	chr20	10740001	10780000	580	0.232583	0.168336	0.00472927	0.00240509	10760000	10.7592
chr1	43000000	KITLG	43015486	43066975	-	chr1	42980001	43020000	110	0.230372	0.144744	0.000621476	0.000698076	43000000	10.6482
chr1	43020000	KITLG	43015486	43066975	-	chr1	43000001	43040000	146	0.220009	0.117361	0.000715451	0.000790655	43020000	10.1281
chr20	10860000	ZNF831	10840354	10858300	-	chr20	10840001	10880000	683	0.219543	0.153846	0.00524485	0.00309221	10860000	10.1047
chr20	10860000	PRELID3B	10872028	10877759	+	chr20	10840001	10880000	683	0.219543	0.153846	0.00524485	0.00309221	10860000	10.1047
chr20	10860000	LOC101747896	10873417	10885921	-	chr20	10840001	10880000	683	0.219543	0.153846	0.00524485	0.00309221	10860000	10.1047
chr1	43060000	KITLG	43015486	43066975	-	chr1	43040001	43080000	145	0.214492	0.109895	0.000781577	0.000770546	43060000	9.85115
chr1	43060000	LOC107052880	43044623	43053629	+	chr1	43040001	43080000	145	0.214492	0.109895	0.000781577	0.000770546	43060000	9.85115
chr1	43060000	LOC112533343	43069955	43077724	+	chr1	43040001	43080000	145	0.214492	0.109895	0.000781577	0.000770546	43060000	9.85115
chr20	10720000	CDH22	10647698	10705460	-	chr20	10700001	10740000	531	0.203037	0.121874	0.00359911	0.0021415	10720000	9.27621
chr20	10720000	SLC35C2	10726442	10731744	-	chr20	10700001	10740000	531	0.203037	0.121874	0.00359911	0.0021415	10720000	9.27621
chr20	10720000	ELMO2	10731820	10750416	-	chr20	10700001	10740000	531	0.203037	0.121874	0.00359911	0.0021415	10720000	9.27621
chr20	10920000	CTSZ	10895375	10900121	+	chr20	10900001	10940000	562	0.195256	0.126147	0.00405995	0.00260184	10920000	8.88567
chr20	10920000	NELFCD	10901830	10910619	-	chr20	10900001	10940000	562	0.195256	0.126147	0.00405995	0.00260184	10920000	8.88567
chr20	10920000	GNAS	10914821	11045468	-	chr20	10900001	10940000	562	0.195256	0.126147	0.00405995	0.00260184	10920000	8.88567
chr1	102200000	NCAM2	102077230	102334412	+	chr1	102180001	102220000	489	0.188044	0.137508	0.00313297	0.00368183	102200000	8.52368
chr20	10780000	EDN3	10799441	10816861	-	chr20	10760001	10800000	528	0.187568	0.146384	0.00434491	0.00280518	10780000	8.49979
chr20	10840000	ZNF831	10840354	10858300	-	chr20	10820001	10860000	560	0.18185	0.144082	0.00406957	0.00312387	10840000	8.2128
chr1	150200000	LOC112531543	150159284	150189655	-	chr1	150180001	150220000	128	0.171308	0.148348	0.000658458	0.00115045	150200000	7.68368
chr26	200000	MAPK13	170725	190143	+	chr26	180001	220000	94	0.16741	0.14541	0.000500053	0.000875936	200000	7.48803
chr26	200000	LOC771161	191805	193819	-	chr26	180001	220000	94	0.16741	0.14541	0.000500053	0.000875936	200000	7.48803
chr26	200000	BRPF3	193230	217141	+	chr26	180001	220000	94	0.16741	0.14541	0.000500053	0.000875936	200000	7.48803
chr26	200000	TBC1D22B	216937	233154	-	chr26	180001	220000	94	0.16741	0.14541	0.000500053	0.000875936	200000	7.48803
chr1	42960000	TMTC3	42898823	42946402	+	chr1	42940001	42980000	182	0.164223	0.105813	0.00131749	0.0011348	42960000	7.32807
chr1	192240000	LOC112531597	192218800	192874755	+	chr1	192220001	192260000	344	0.16107	0.136416	0.00318366	0.00114112	192240000	7.16981
chr2	87680000	LOC112531821	87414727	87675160	+	chr2	87660001	87700000	132	0.160715	0.108001	0.000848651	0.000992872	87680000	7.15199
chr1	42940000	TMTC3	42898823	42946402	+	chr1	42920001	42960000	230	0.159642	0.105935	0.00160643	0.00156694	42940000	7.09814
chr11	19140000	ZFHX3	19080266	19591931	+	chr11	19120001	19160000	221	0.157231	0.124474	0.00149261	0.00193775	19140000	6.97713
chr1	42700000	LOC107052879	42705916	42815085	+	chr1	42680001	42720000	134	0.157121	0.125075	0.000773501	0.000922852	42700000	6.97161
chr1	192260000	LOC112531597	192218800	192874755	+	chr1	192240001	192280000	372	0.156136	0.130577	0.00354876	0.00146691	192260000	6.92217
chr1	102740000	LOC107055198	102738467	102782454	-	chr1	102720001	102760000	527	0.155906	0.140473	0.00416706	0.00460866	102740000	6.91062
chr1	43080000	KITLG	43015486	43066975	-	chr1	43060001	43100000	160	0.151766	0.0939417	0.000933237	0.000892772	43080000	6.70283
chr1	43080000	LOC112533343	43069955	43077724	+	chr1	43060001	43100000	160	0.151766	0.0939417	0.000933237	0.000892772	43080000	6.70283
chr1	192220000	LOC112531597	192218800	192874755	+	chr1	192200001	192240000	295	0.150837	0.119661	0.00253207	0.000820253	192220000	6.6562
chr1	98880000	ROBO2	98282002	99187728	-	chr1	98860001	98900000	229	0.148061	0.0978106	0.00135218	0.00129691	98880000	6.51687
chr11	19100000	PSMD7	19074876	19080177	-	chr11	19080001	19120000	220	0.147386	0.11118	0.00154271	0.00183079	19100000	6.48299
chr11	19100000	ZFHX3	19080266	19591931	+	chr11	19080001	19120000	220	0.147386	0.11118	0.00154271	0.00183079	19100000	6.48299
chr1	102220000	NCAM2	102077230	102334412	+	chr1	102200001	102240000	457	0.1469	0.104509	0.00302363	0.00341883	102220000	6.4586
chr1	42920000	TMTC3	42898823	42946402	+	chr1	42900001	42940000	278	0.145555	0.110521	0.0019738	0.00214254	42920000	6.39109
chr21	120000	IGSF21	40652	129646	-	chr21	100001	140000	63	0.144919	0.134944	0.000479015	0.000590089	120000	6.35917
chr21	120000	ARHGEF10L	135319	162105	-	chr21	100001	140000	63	0.144919	0.134944	0.000479015	0.000590089	120000	6.35917
chr1	102760000	LOC107055198	102738467	102782454	-	chr1	102740001	102780000	529	0.143145	0.122269	0.00411912	0.00409728	102760000	6.27013
chr26	180000	MAPK14	148545	171547	+	chr26	160001	200000	139	0.141772	0.127693	0.00073644	0.0012402	180000	6.20121
chr26	180000	MAPK13	170725	190143	+	chr26	160001	200000	139	0.141772	0.127693	0.00073644	0.0012402	180000	6.20121
chr26	180000	LOC771161	191805	193819	-	chr26	160001	200000	139	0.141772	0.127693	0.00073644	0.0012402	180000	6.20121
chr26	180000	BRPF3	193230	217141	+	chr26	160001	200000	139	0.141772	0.127693	0.00073644	0.0012402	180000	6.20121
chr2	52940000	TPK1	52663226	53001514	-	chr2	52920001	52960000	217	0.14017	0.134541	0.00118245	0.00202744	52940000	6.12081
chr2	52960000	TPK1	52663226	53001514	-	chr2	52940001	52980000	202	0.13884	0.131058	0.00108943	0.00185202	52960000	6.05405
chr1	98860000	ROBO2	98282002	99187728	-	chr1	98840001	98880000	269	0.136543	0.0928921	0.00166835	0.00182413	98860000	5.93876
chr2	53020000	TPK1	52663226	53001514	-	chr2	53000001	53040000	189	0.135897	0.144608	0.00113892	0.00195164	53020000	5.90634
chr11	19120000	ZFHX3	19080266	19591931	+	chr11	19100001	19140000	176	0.135762	0.107839	0.00121755	0.00158801	19120000	5.89956
chr1	42900000	CEP290	42836696	42887580	-	chr1	42880001	42920000	331	0.134622	0.11468	0.00237829	0.0027911	42900000	5.84234
chr1	42900000	TMTC3	42898823	42946402	+	chr1	42880001	42920000	331	0.134622	0.11468	0.00237829	0.0027911	42900000	5.84234
chr1	192280000	LOC112531597	192218800	192874755	+	chr1	192260001	192300000	401	0.133898	0.0904839	0.00314362	0.00156119	192280000	5.806
chr1	150240000	LOC107051465	150254974	150257924	-	chr1	150220001	150260000	143	0.133804	0.103508	0.000740567	0.00119103	150240000	5.80129
chr4	63800000	LOC107053248	63783991	63805686	-	chr4	63780001	63820000	253	0.132416	0.113287	0.00150701	0.0018634	63800000	5.73162
chr21	100000	IGSF21	40652	129646	-	chr21	80001	120000	64	0.131737	0.118477	0.000456274	0.000547741	100000	5.69754
chr2	52880000	TPK1	52663226	53001514	-	chr2	52860001	52900000	105	0.131464	0.109138	0.000501446	0.000805039	52880000	5.68384
chr2	52880000	LOC107051642	52831345	52863392	+	chr2	52860001	52900000	105	0.131464	0.109138	0.000501446	0.000805039	52880000	5.68384
chr2	51940000	EGFR	51809290	51959527	-	chr2	51920001	51960000	114	0.130793	0.126598	0.000622517	0.000993749	51940000	5.65016
chr11	19080000	WWP2	19042101	19074455	+	chr11	19060001	19100000	289	0.129629	0.0956723	0.00204094	0.00242273	19080000	5.59174
chr11	19080000	MIR140	19068658	19068752	+	chr11	19060001	19100000	289	0.129629	0.0956723	0.00204094	0.00242273	19080000	5.59174
chr11	19080000	PSMD7	19074876	19080177	-	chr11	19060001	19100000	289	0.129629	0.0956723	0.00204094	0.00242273	19080000	5.59174
chr11	19080000	ZFHX3	19080266	19591931	+	chr11	19060001	19100000	289	0.129629	0.0956723	0.00204094	0.00242273	19080000	5.59174
chr11	19160000	ZFHX3	19080266	19591931	+	chr11	19140001	19180000	224	0.128909	0.099005	0.00146126	0.00180513	19160000	5.5556
chr3	96020000	MBOAT2	95937599	96097068	-	chr3	96000001	96040000	668	0.12755	0.09693	0.00499544	0.00470473	96020000	5.48739
chr20	10820000	EDN3	10799441	10816861	-	chr20	10800001	10840000	416	0.127284	0.109572	0.00291313	0.00237177	10820000	5.47404
chr2	52100000	SEC61G	52114886	52118653	+	chr2	52080001	52120000	145	0.127232	0.123682	0.000806626	0.00131753	52100000	5.47143
chr2	51660000	LOC107052506	51643555	51645916	-	chr2	51640001	51680000	109	0.125237	0.123112	0.000596905	0.000913498	51660000	5.37129
chr2	51660000	LOC112531738	51656102	51663552	-	chr2	51640001	51680000	109	0.125237	0.123112	0.000596905	0.000913498	51660000	5.37129
chr2	51660000	LOC112531739	51664362	51667582	-	chr2	51640001	51680000	109	0.125237	0.123112	0.000596905	0.000913498	51660000	5.37129
chr2	51660000	VOPP1	51667730	51738595	+	chr2	51640001	51680000	109	0.125237	0.123112	0.000596905	0.000913498	51660000	5.37129
chr3	32800000	LOC107052891	32805255	32825784	-	chr3	32780001	32820000	538	0.124224	0.10074	0.00356799	0.0042132	32800000	5.32045
chr2	51920000	EGFR	51809290	51959527	-	chr2	51900001	51940000	115	0.122381	0.11465	0.000619841	0.000963155	51920000	5.22795
chr2	52120000	SEC61G	52114886	52118653	+	chr2	52100001	52140000	203	0.12109	0.113439	0.00112338	0.00177161	52120000	5.16315
chr2	52120000	LOC112531740	52127853	52131092	+	chr2	52100001	52140000	203	0.12109	0.113439	0.00112338	0.00177161	52120000	5.16315
chr2	51700000	VOPP1	51667730	51738595	+	chr2	51680001	51720000	116	0.118541	0.12298	0.000706372	0.00106245	51700000	5.03521
chr2	134360000	LOC112531896	134332135	134342949	-	chr2	134340001	134380000	323	0.118168	0.0674579	0.00184964	0.000903275	134360000	5.01649
chr2	52920000	TPK1	52663226	53001514	-	chr2	52900001	52940000	289	0.117824	0.109938	0.00156626	0.00245423	52920000	4.99922
chr1	112420000	EFHC2	112372336	112431837	+	chr1	112400001	112440000	450	0.117638	0.0913922	0.00314328	0.00376629	112420000	4.98989
chr2	51720000	VOPP1	51667730	51738595	+	chr2	51700001	51740000	105	0.117612	0.118943	0.000626627	0.0009429	51720000	4.98858
chr1	103000000	LOC107055200	102987541	102989344	+	chr1	102980001	103020000	409	0.117505	0.0627397	0.00247087	0.00141078	103000000	4.98321
chr1	97660000	ROBO1	97290537	97997572	+	chr1	97640001	97680000	348	0.117423	0.0659557	0.00218152	0.00141341	97660000	4.9791
chr4	63780000	LOC107053248	63783991	63805686	-	chr4	63760001	63800000	385	0.116549	0.0987688	0.0024393	0.00281917	63780000	4.93523
chr2	51680000	LOC112531738	51656102	51663552	-	chr2	51660001	51700000	122	0.11644	0.117896	0.000696217	0.00106407	51680000	4.92976
chr2	51680000	LOC112531739	51664362	51667582	-	chr2	51660001	51700000	122	0.11644	0.117896	0.000696217	0.00106407	51680000	4.92976
chr2	51680000	VOPP1	51667730	51738595	+	chr2	51660001	51700000	122	0.11644	0.117896	0.000696217	0.00106407	51680000	4.92976
chr14	11080000	LOC107054637	10558799	11168932	-	chr14	11060001	11100000	366	0.116134	0.0874182	0.00255881	0.00292693	11080000	4.9144
chr2	52720000	TPK1	52663226	53001514	-	chr2	52700001	52740000	115	0.1161	0.111747	0.000627744	0.000973522	52720000	4.91269
chr1	102780000	LOC107055198	102738467	102782454	-	chr1	102760001	102800000	595	0.115961	0.0889661	0.00452391	0.00438609	102780000	4.90572
chr1	66700000	ST8SIA1	66588236	66704165	+	chr1	66680001	66720000	573	0.113218	0.0769496	0.00447865	0.00285026	66700000	4.76804
chr20	10800000	EDN3	10799441	10816861	-	chr20	10780001	10820000	404	0.113122	0.0946966	0.00299503	0.00240566	10800000	4.76322
chr2	52900000	TPK1	52663226	53001514	-	chr2	52880001	52920000	235	0.112067	0.0999796	0.00123945	0.00187599	52900000	4.71027
chr1	97680000	ROBO1	97290537	97997572	+	chr1	97660001	97700000	515	0.111771	0.0667208	0.00351987	0.00237397	97680000	4.69541
chr2	51960000	EGFR	51809290	51959527	-	chr2	51940001	51980000	112	0.111263	0.11527	0.000660735	0.000967881	51960000	4.66992
chr2	52700000	TPK1	52663226	53001514	-	chr2	52680001	52720000	109	0.111262	0.110869	0.000634251	0.000960542	52700000	4.66986
chr2	52860000	TPK1	52663226	53001514	-	chr2	52840001	52880000	107	0.110997	0.0967207	0.000531814	0.000790168	52860000	4.65656
chr2	52860000	LOC107051642	52831345	52863392	+	chr2	52840001	52880000	107	0.110997	0.0967207	0.000531814	0.000790168	52860000	4.65656
chr2	52840000	TPK1	52663226	53001514	-	chr2	52820001	52860000	121	0.109964	0.096191	0.000641474	0.000947002	52840000	4.60472
chr2	52840000	LOC107051642	52831345	52863392	+	chr2	52820001	52860000	121	0.109964	0.096191	0.000641474	0.000947002	52840000	4.60472
chr2	51880000	EGFR	51809290	51959527	-	chr2	51860001	51900000	120	0.109856	0.105786	0.000695697	0.00102127	51880000	4.5993
chr3	32820000	LOC107052891	32805255	32825784	-	chr3	32800001	32840000	435	0.109594	0.090937	0.00315944	0.00279014	32820000	4.58615
chr2	51860000	EGFR	51809290	51959527	-	chr2	51840001	51880000	123	0.109427	0.108876	0.000743222	0.00110564	51860000	4.57776
chr3	85340000	EYS	84814812	85589783	+	chr3	85320001	85360000	116	0.10937	0.0659581	0.000804071	0.000479702	85340000	4.5749
chr11	19880000	CHST4	19846519	19862481	+	chr11	19860001	19900000	98	0.108856	0.0911883	0.000820647	0.000891922	19880000	4.5491
chr11	19880000	TERF2IP	19863900	19866893	-	chr11	19860001	19900000	98	0.108856	0.0911883	0.000820647	0.000891922	19880000	4.5491
chr11	19880000	KARS	19866566	19878732	+	chr11	19860001	19900000	98	0.108856	0.0911883	0.000820647	0.000891922	19880000	4.5491
chr11	19880000	ADAT1	19878739	19904851	+	chr11	19860001	19900000	98	0.108856	0.0911883	0.000820647	0.000891922	19880000	4.5491
chr3	72780000	FHL5	72780192	72808111	-	chr3	72760001	72800000	522	0.108495	0.0831896	0.00345628	0.00409583	72780000	4.53098
chr2	52780000	TPK1	52663226	53001514	-	chr2	52760001	52800000	121	0.108331	0.101949	0.000710074	0.00110523	52780000	4.52275
chr1	102720000	LOC107055198	102738467	102782454	-	chr1	102700001	102740000	580	0.108129	0.0926944	0.00468854	0.00497258	102720000	4.51261
chr2	51820000	EGFR	51809290	51959527	-	chr2	51800001	51840000	114	0.10808	0.112147	0.000690542	0.00101844	51820000	4.51015
chr1	102060000	NCAM2	102077230	102334412	+	chr1	102040001	102080000	337	0.107948	0.0922588	0.00335473	0.00273187	102060000	4.50353
chr2	87540000	LOC112531821	87414727	87675160	+	chr2	87520001	87560000	250	0.107743	0.0971796	0.00181831	0.00177456	87540000	4.49324
chr18	11180000	LOC425117	11192154	11195802	+	chr18	11160001	11200000	43	0.107399	0.100242	0.000317132	0.000494405	11180000	4.47597
chr18	11180000	LOC112530040	11199495	11217749	-	chr18	11160001	11200000	43	0.107399	0.100242	0.000317132	0.000494405	11180000	4.47597
chr8	9100000	LOC107056665	9083233	9084599	-	chr8	9080001	9120000	325	0.107201	0.122419	0.00137575	0.00272289	9100000	4.46604
chr8	9100000	LOC107053954	9096277	9098435	-	chr8	9080001	9120000	325	0.107201	0.122419	0.00137575	0.00272289	9100000	4.46604
chr2	54780000	ADCY1	54708498	54913784	+	chr2	54760001	54800000	519	0.1072	0.0913323	0.00475089	0.0036909	54780000	4.46599
chr1	112440000	EFHC2	112372336	112431837	+	chr1	112420001	112460000	342	0.107005	0.0742866	0.00232544	0.00256715	112440000	4.4562
chr3	96000000	MBOAT2	95937599	96097068	-	chr3	95980001	96020000	658	0.107	0.08579	0.0048352	0.00494819	96000000	4.45595
chr2	52160000	LOC107050116	52142525	52144409	-	chr2	52140001	52180000	38	0.106142	0.102081	0.000200917	0.000320418	52160000	4.41288
chr2	52140000	LOC112531740	52127853	52131092	+	chr2	52120001	52160000	164	0.105431	0.0994329	0.00092301	0.00137836	52140000	4.3772
chr2	52140000	LOC107050116	52142525	52144409	-	chr2	52120001	52160000	164	0.105431	0.0994329	0.00092301	0.00137836	52140000	4.3772
chr1	150180000	LOC112531543	150159284	150189655	-	chr1	150160001	150200000	140	0.105421	0.0770239	0.000636516	0.00105082	150180000	4.3767
chr2	52020000	LOC107052614	52000967	52002068	+	chr2	52000001	52040000	93	0.105229	0.106314	0.000570199	0.000814374	52020000	4.36706
chr9	23900000	LOC107054149	23840616	23903773	-	chr9	23880001	23920000	156	0.104828	0.0755205	0.00108233	0.00097346	23900000	4.34693
chr9	23900000	LOC107054150	23865170	23885367	+	chr9	23880001	23920000	156	0.104828	0.0755205	0.00108233	0.00097346	23900000	4.34693
chr9	23900000	PFN2	23902667	23907847	+	chr9	23880001	23920000	156	0.104828	0.0755205	0.00108233	0.00097346	23900000	4.34693
chr9	23900000	RNF13	23911967	23940163	-	chr9	23880001	23920000	156	0.104828	0.0755205	0.00108233	0.00097346	23900000	4.34693
chr3	102040000	LDAH	101927861	102036259	-	chr3	102020001	102060000	702	0.104524	0.0703414	0.00555564	0.00336361	102040000	4.33167
chr2	51900000	EGFR	51809290	51959527	-	chr2	51880001	51920000	111	0.10415	0.103233	0.000648471	0.000934693	51900000	4.3129
chr1	189580000	RAB38	189571402	189599103	+	chr1	189560001	189600000	433	0.104102	0.0825705	0.00326098	0.00410416	189580000	4.31049
chr1	189580000	MIR1657	189595235	189595328	+	chr1	189560001	189600000	433	0.104102	0.0825705	0.00326098	0.00410416	189580000	4.31049
chr2	52820000	TPK1	52663226	53001514	-	chr2	52800001	52840000	143	0.103437	0.0930094	0.000781638	0.00110347	52820000	4.27711
chr2	52820000	LOC107051642	52831345	52863392	+	chr2	52800001	52840000	143	0.103437	0.0930094	0.000781638	0.00110347	52820000	4.27711
chr1	66720000	ST8SIA1	66588236	66704165	+	chr1	66700001	66740000	666	0.103055	0.0698364	0.00514869	0.0035581	66720000	4.25794
chr2	51800000	EGFR	51809290	51959527	-	chr2	51780001	51820000	106	0.102517	0.106219	0.000655111	0.00094759	51800000	4.23094
chr2	53000000	TPK1	52663226	53001514	-	chr2	52980001	53020000	202	0.102155	0.107209	0.00133737	0.00204743	53000000	4.21277
chr1	42880000	CEP290	42836696	42887580	-	chr1	42860001	42900000	403	0.101973	0.0843104	0.00301138	0.00281965	42880000	4.20363
chr1	42880000	TMTC3	42898823	42946402	+	chr1	42860001	42900000	403	0.101973	0.0843104	0.00301138	0.00281965	42880000	4.20363
chr2	52760000	TPK1	52663226	53001514	-	chr2	52740001	52780000	106	0.101865	0.0977039	0.00060737	0.000887785	52760000	4.19821
chr5	30520000	RYR3	30373099	30557874	-	chr5	30500001	30540000	278	0.101486	0.0628345	0.0017204	0.00119632	30520000	4.17919
chr2	51840000	EGFR	51809290	51959527	-	chr2	51820001	51860000	104	0.101401	0.104076	0.00065277	0.000935484	51840000	4.17492
chr11	180000	LOC112533271	191470	242864	-	chr11	160001	200000	213	0.100045	0.0966759	0.00173831	0.002168	180000	4.10686
chr2	52800000	TPK1	52663226	53001514	-	chr2	52780001	52820000	155	0.0997335	0.0929677	0.000883029	0.00129553	52800000	4.09123
chr2	51740000	VOPP1	51667730	51738595	+	chr2	51720001	51760000	113	0.0996727	0.10095	0.000684126	0.000985509	51740000	4.08818
chr2	51740000	LANCL2	51744320	51778921	-	chr2	51720001	51760000	113	0.0996727	0.10095	0.000684126	0.000985509	51740000	4.08818
chr11	120000	LOC415616	24492	109762	-	chr11	100001	140000	243	0.0994442	0.0903404	0.00214044	0.00230535	120000	4.07671
chr3	1440000	LOC101748294	1313709	1435773	+	chr3	1420001	1460000	219	0.0992977	0.0833714	0.00184651	0.0018622	1440000	4.06936
chr11	5340000	TOX3	5223979	5345307	+	chr11	5320001	5360000	290	0.0992694	0.0844608	0.00204926	0.00232049	5340000	4.06794
chr2	52980000	TPK1	52663226	53001514	-	chr2	52960001	53000000	199	0.0992383	0.0974748	0.00125639	0.00189883	52980000	4.06638
chr5	30420000	RYR3	30373099	30557874	-	chr5	30400001	30440000	375	0.099192	0.105248	0.00223408	0.00288816	30420000	4.06405
chr11	5360000	TOX3	5223979	5345307	+	chr11	5340001	5380000	332	0.098727	0.0801615	0.00225372	0.00247699	5360000	4.04071
chr4	1560000	ENOX2	1529740	1553529	-	chr4	1540001	1580000	509	0.0986789	0.0766761	0.00435944	0.00359767	1560000	4.0383
chr4	1560000	GPR119	1555576	1556617	-	chr4	1540001	1580000	509	0.0986789	0.0766761	0.00435944	0.00359767	1560000	4.0383
chr4	1560000	SLC25A14	1557649	1564536	-	chr4	1540001	1580000	509	0.0986789	0.0766761	0.00435944	0.00359767	1560000	4.0383
chr4	1560000	RBMX2	1564910	1571532	-	chr4	1540001	1580000	509	0.0986789	0.0766761	0.00435944	0.00359767	1560000	4.0383
chr4	1560000	MARS2	1573608	1576654	-	chr4	1540001	1580000	509	0.0986789	0.0766761	0.00435944	0.00359767	1560000	4.0383
chr4	1560000	AIFM1	1576772	1588476	+	chr4	1540001	1580000	509	0.0986789	0.0766761	0.00435944	0.00359767	1560000	4.0383
chr1	150260000	LOC107051465	150254974	150257924	-	chr1	150240001	150280000	182	0.0985614	0.0769364	0.000891504	0.00138882	150260000	4.0324
chr9	22620000	GFM1	22602038	22621926	-	chr9	22600001	22640000	695	0.0985054	0.0628699	0.00497253	0.00417554	22620000	4.02959
chr9	22620000	LXN	22605780	22610850	+	chr9	22600001	22640000	695	0.0985054	0.0628699	0.00497253	0.00417554	22620000	4.02959
chr9	22620000	MLF1	22621938	22635720	-	chr9	22600001	22640000	695	0.0985054	0.0628699	0.00497253	0.00417554	22620000	4.02959
chr9	22620000	LOC107054141	22636058	22653582	+	chr9	22600001	22640000	695	0.0985054	0.0628699	0.00497253	0.00417554	22620000	4.02959
chr4	1540000	CHMP1B	1522246	1528803	-	chr4	1520001	1560000	573	0.0982193	0.0756417	0.00477836	0.00430497	1540000	4.01523
chr4	1540000	ENOX2	1529740	1553529	-	chr4	1520001	1560000	573	0.0982193	0.0756417	0.00477836	0.00430497	1540000	4.01523
chr4	1540000	GPR119	1555576	1556617	-	chr4	1520001	1560000	573	0.0982193	0.0756417	0.00477836	0.00430497	1540000	4.01523
chr4	1540000	SLC25A14	1557649	1564536	-	chr4	1520001	1560000	573	0.0982193	0.0756417	0.00477836	0.00430497	1540000	4.01523
chr1	93840000	ACP6	93810692	93823316	-	chr1	93820001	93860000	626	0.0980116	0.0767162	0.00482098	0.00406627	93840000	4.0048
chr1	93840000	GJA5	93831629	93852699	-	chr1	93820001	93860000	626	0.0980116	0.0767162	0.00482098	0.00406627	93840000	4.0048
chr1	93840000	LOC107055079	93834528	93850656	+	chr1	93820001	93860000	626	0.0980116	0.0767162	0.00482098	0.00406627	93840000	4.0048
chr1	93840000	GJA8	93850707	93899333	+	chr1	93820001	93860000	626	0.0980116	0.0767162	0.00482098	0.00406627	93840000	4.0048
chr1	102800000	LOC107055198	102738467	102782454	-	chr1	102780001	102820000	589	0.0978622	0.0761144	0.00450313	0.00441314	102800000	3.99731
chr21	80000	IGSF21	40652	129646	-	chr21	60001	100000	54	0.0977307	0.099677	0.000359701	0.000454855	80000	3.99071
chr1	34360000	HMGA2	34323957	34428910	+	chr1	34340001	34380000	714	0.0974479	0.0749395	0.00504579	0.00543861	34360000	3.97651
chr18	11200000	LOC425117	11192154	11195802	+	chr18	11180001	11220000	50	0.0973986	0.0861908	0.00035777	0.000535998	11200000	3.97404
chr18	11200000	LOC112530040	11199495	11217749	-	chr18	11180001	11220000	50	0.0973986	0.0861908	0.00035777	0.000535998	11200000	3.97404
chr1	189940000	TMEM135	189832683	189998640	-	chr1	189920001	189960000	592	0.0971949	0.0957915	0.0037373	0.00432637	189940000	3.96381
chr2	52740000	TPK1	52663226	53001514	-	chr2	52720001	52760000	138	0.0971089	0.0944469	0.000772359	0.00110899	52740000	3.9595
chr14	16140000	LOC100858386	16107571	16142808	-	chr14	16120001	16160000	39	0.0965934	0.0880952	0.000185638	0.000274128	16140000	3.93362
chr14	16140000	LOC101748630	16148100	16150125	-	chr14	16120001	16160000	39	0.0965934	0.0880952	0.000185638	0.000274128	16140000	3.93362
chr3	102020000	LDAH	101927861	102036259	-	chr3	102000001	102040000	726	0.0963839	0.0650734	0.00569983	0.00320391	102020000	3.92311
chr20	11400000	LOC101748767	11363599	11475328	+	chr20	11380001	11420000	479	0.0963191	0.0864369	0.00359689	0.00372253	11400000	3.91986
chr4	78900000	CYTL1	78878791	78881489	-	chr4	78880001	78920000	437	0.0962692	0.0848472	0.00352832	0.00301306	78900000	3.91735
chr4	78900000	STK32B	78906685	79056558	+	chr4	78880001	78920000	437	0.0962692	0.0848472	0.00352832	0.00301306	78900000	3.91735
chr3	28380000	LRFN2	28347842	28498124	+	chr3	28360001	28400000	454	0.0959384	0.0672951	0.00358507	0.00276734	28380000	3.90075
chr1	102180000	NCAM2	102077230	102334412	+	chr1	102160001	102200000	563	0.0958411	0.0779418	0.0035627	0.00397054	102180000	3.89586
chr3	102000000	LDAH	101927861	102036259	-	chr3	101980001	102020000	597	0.0957738	0.0661247	0.00473654	0.00231827	102000000	3.89249
chr2	87240000	LOC107052668	87190491	87243212	+	chr2	87220001	87260000	151	0.0954204	0.0705716	0.00115684	0.00123681	87240000	3.87475
chr5	30500000	RYR3	30373099	30557874	-	chr5	30480001	30520000	295	0.0947796	0.0593396	0.00181048	0.00142058	30500000	3.84259
chr3	72800000	FHL5	72780192	72808111	-	chr3	72780001	72820000	508	0.0947668	0.0741062	0.00336516	0.00365265	72800000	3.84194
chr3	72800000	UFL1	72810901	72832528	-	chr3	72780001	72820000	508	0.0947668	0.0741062	0.00336516	0.00365265	72800000	3.84194
chr20	6380000	ARFGEF2	6366365	6401529	+	chr20	6360001	6400000	531	0.0942728	0.0762969	0.00412243	0.00388614	6380000	3.81715
chr9	23920000	LOC107054149	23840616	23903773	-	chr9	23900001	23940000	180	0.0942006	0.0742868	0.00123295	0.000903108	23920000	3.81352
chr9	23920000	PFN2	23902667	23907847	+	chr9	23900001	23940000	180	0.0942006	0.0742868	0.00123295	0.000903108	23920000	3.81352
chr9	23920000	RNF13	23911967	23940163	-	chr9	23900001	23940000	180	0.0942006	0.0742868	0.00123295	0.000903108	23920000	3.81352
chr5	42400000	FLRT2	42339760	42400788	+	chr5	42380001	42420000	185	0.0938907	0.0927648	0.00112739	0.0015484	42400000	3.79797
chr9	23880000	LOC107054149	23840616	23903773	-	chr9	23860001	23900000	231	0.0937951	0.0671288	0.00164269	0.00143139	23880000	3.79317
chr9	23880000	LOC107054150	23865170	23885367	+	chr9	23860001	23900000	231	0.0937951	0.0671288	0.00164269	0.00143139	23880000	3.79317
chr12	8920000	ARHGEF3	8830149	8941863	-	chr12	8900001	8940000	524	0.0937541	0.0658384	0.00406378	0.00320195	8920000	3.79111
chr2	87220000	LOC107052668	87190491	87243212	+	chr2	87200001	87240000	130	0.0936459	0.0838181	0.00116008	0.00118664	87220000	3.78568
chr1	97200000	LOC101748284	97210411	97233879	+	chr1	97180001	97220000	283	0.0930992	0.0525585	0.00165237	0.0011812	97200000	3.75824
chr2	86260000	LOC101747569	86273902	86275717	+	chr2	86240001	86280000	195	0.0930344	0.0664005	0.00109556	0.00120625	86260000	3.75499
chr2	54800000	ADCY1	54708498	54913784	+	chr2	54780001	54820000	520	0.0927536	0.0691755	0.00413777	0.00263571	54800000	3.7409
chr3	28360000	LRFN2	28347842	28498124	+	chr3	28340001	28380000	416	0.0926782	0.0657681	0.00331291	0.00272364	28360000	3.73711
chr1	102980000	LOC107055200	102987541	102989344	+	chr1	102960001	103000000	395	0.0926116	0.0531606	0.00238965	0.00127559	102980000	3.73377
chr20	6360000	ARFGEF2	6366365	6401529	+	chr20	6340001	6380000	489	0.0925175	0.0721138	0.00364084	0.00361285	6360000	3.72905
chr11	19900000	ADAT1	19878739	19904851	+	chr11	19880001	19920000	103	0.0919399	0.0721319	0.000794331	0.000881779	19900000	3.70006
chr11	19900000	GABARAPL2	19904542	19912137	-	chr11	19880001	19920000	103	0.0919399	0.0721319	0.000794331	0.000881779	19900000	3.70006
chr11	19900000	TMEM231	19912210	19917263	+	chr11	19880001	19920000	103	0.0919399	0.0721319	0.000794331	0.000881779	19900000	3.70006
chr11	19900000	CHST6	19917046	19926535	+	chr11	19880001	19920000	103	0.0919399	0.0721319	0.000794331	0.000881779	19900000	3.70006
chr2	51100000	LOC101749674	51110082	51134770	-	chr2	51080001	51120000	137	0.0918799	0.112578	0.00103342	0.00131953	51100000	3.69704
chr13	18780000	JAKMIP2	18739190	18788209	-	chr13	18760001	18800000	102	0.0917343	0.120311	0.000456902	0.00078394	18780000	3.68974
chr13	18780000	CDC23	18789666	18800072	-	chr13	18760001	18800000	102	0.0917343	0.120311	0.000456902	0.00078394	18780000	3.68974
chr3	102540000	LOC101748623	102505885	102522913	-	chr3	102520001	102560000	302	0.0912777	0.0754529	0.00219052	0.00247518	102540000	3.66682
chr11	200000	LOC112533271	191470	242864	-	chr11	180001	220000	275	0.09112	0.0807671	0.0020997	0.00247627	200000	3.6589
chr11	200000	SMPD3	207011	256580	+	chr11	180001	220000	275	0.09112	0.0807671	0.0020997	0.00247627	200000	3.6589
chr14	10880000	LOC107054637	10558799	11168932	-	chr14	10860001	10900000	296	0.0910867	0.0737267	0.00235055	0.0021027	10880000	3.65723
chr2	87460000	LOC112531821	87414727	87675160	+	chr2	87440001	87480000	221	0.0910334	0.0758446	0.00161146	0.00112616	87460000	3.65456
chr2	55500000	SLC12A7	55454594	55529290	+	chr2	55480001	55520000	578	0.0908836	0.0783001	0.00442006	0.00442996	55500000	3.64704
chr2	55500000	LOC112531749	55518008	55519495	-	chr2	55480001	55520000	578	0.0908836	0.0783001	0.00442006	0.00442996	55500000	3.64704
chr2	52000000	LOC107052614	52000967	52002068	+	chr2	51980001	52020000	120	0.0907896	0.0889782	0.00073588	0.000985138	52000000	3.64232
chr1	99180000	ROBO2	98282002	99187728	-	chr1	99160001	99200000	175	0.0904384	0.0674691	0.000953745	0.00090065	99180000	3.62469
chr20	11420000	LOC101748767	11363599	11475328	+	chr20	11400001	11440000	529	0.0903256	0.077335	0.00397857	0.00411574	11420000	3.61903
chr11	5380000	LOC101747381	5391474	5413598	+	chr11	5360001	5400000	346	0.0899886	0.0721851	0.00227726	0.0024568	5380000	3.60212
chr13	5880000	TENM2	5569975	6177414	-	chr13	5860001	5900000	274	0.0899661	0.0732744	0.00196633	0.00185725	5880000	3.60099
chr1	22380000	WASL	22351089	22401091	+	chr1	22360001	22400000	696	0.0899476	0.0643924	0.00475591	0.0055508	22380000	3.60006
chr2	54960000	IGFBP3	54932446	54948020	-	chr2	54940001	54980000	451	0.0899195	0.0638327	0.00323148	0.00265303	54960000	3.59865
chr2	134320000	LOC112531896	134332135	134342949	-	chr2	134300001	134340000	274	0.0893344	0.0595294	0.00161122	0.000679807	134320000	3.56928
chr1	99000000	ROBO2	98282002	99187728	-	chr1	98980001	99020000	260	0.0887004	0.0687867	0.00198547	0.00187711	99000000	3.53746
chr2	87520000	LOC112531821	87414727	87675160	+	chr2	87500001	87540000	258	0.0886319	0.0807505	0.00183945	0.00186608	87520000	3.53402
chr16	2840000	LOC112533597	2817441	2820965	-	chr16	2820001	2860000	57	0.0881914	0.0683999	0.000268958	0.000272293	2840000	3.51191
chr16	2840000	TRNAL-AAG	2830202	2830283	-	chr16	2820001	2860000	57	0.0881914	0.0683999	0.000268958	0.000272293	2840000	3.51191
chr16	2840000	LOC107050939	2832371	2837648	+	chr16	2820001	2860000	57	0.0881914	0.0683999	0.000268958	0.000272293	2840000	3.51191
chr16	2840000	LOC112533596	2841524	2843961	-	chr16	2820001	2860000	57	0.0881914	0.0683999	0.000268958	0.000272293	2840000	3.51191
chr14	16080000	LOC112533460	16066180	16082358	+	chr14	16060001	16100000	39	0.0880825	0.0689801	0.000214271	0.000232322	16080000	3.50645
chr14	16080000	LOC112533471	16096471	16107516	-	chr14	16060001	16100000	39	0.0880825	0.0689801	0.000214271	0.000232322	16080000	3.50645
chr2	86900000	LOC771474	86893682	86894961	-	chr2	86880001	86920000	125	0.0880222	0.0564187	0.000880136	0.000416378	86900000	3.50342
chr4	46300000	LIN54	46280071	46318582	+	chr4	46280001	46320000	792	0.0878257	0.0724541	0.00599681	0.00524206	46300000	3.49356
chr4	46300000	LOC107051735	46294694	46295524	-	chr4	46280001	46320000	792	0.0878257	0.0724541	0.00599681	0.00524206	46300000	3.49356
chr21	140000	IGSF21	40652	129646	-	chr21	120001	160000	70	0.0871968	0.0759205	0.000535259	0.00062453	140000	3.46199
chr21	140000	ARHGEF10L	135319	162105	-	chr21	120001	160000	70	0.0871968	0.0759205	0.000535259	0.00062453	140000	3.46199
chr14	11060000	LOC107054637	10558799	11168932	-	chr14	11040001	11080000	392	0.0871366	0.0565376	0.00248045	0.0028159	11060000	3.45897
chr2	87120000	LOC112531819	87102625	87105906	+	chr2	87100001	87140000	203	0.0871272	0.0595213	0.00136764	0.00122587	87120000	3.4585
chr2	87120000	LOC107052667	87104891	87112586	-	chr2	87100001	87140000	203	0.0871272	0.0595213	0.00136764	0.00122587	87120000	3.4585
chr2	87120000	IRX1	87109992	87114778	+	chr2	87100001	87140000	203	0.0871272	0.0595213	0.00136764	0.00122587	87120000	3.4585
chr2	87120000	LOC107052666	87110263	87111036	+	chr2	87100001	87140000	203	0.0871272	0.0595213	0.00136764	0.00122587	87120000	3.4585
chr2	87120000	LOC112531820	87117297	87118965	-	chr2	87100001	87140000	203	0.0871272	0.0595213	0.00136764	0.00122587	87120000	3.4585
chr23	220000	ARID1A	142792	202595	-	chr23	200001	240000	83	0.0871202	0.0663155	0.000546548	0.000552758	220000	3.45815
chr23	220000	LOC101748923	209917	221474	-	chr23	200001	240000	83	0.0871202	0.0663155	0.000546548	0.000552758	220000	3.45815
chr23	220000	RPS6KA1L	228892	265244	-	chr23	200001	240000	83	0.0871202	0.0663155	0.000546548	0.000552758	220000	3.45815
chr14	16160000	LOC100858386	16107571	16142808	-	chr14	16140001	16180000	41	0.086994	0.0785653	0.000206588	0.000287359	16160000	3.45181
chr14	16160000	LOC101748630	16148100	16150125	-	chr14	16140001	16180000	41	0.086994	0.0785653	0.000206588	0.000287359	16160000	3.45181
chr6	7800000	CTNNA3	7369397	7806896	+	chr6	7780001	7820000	638	0.0868729	0.0710742	0.00475537	0.00494388	7800000	3.44573
chr6	7800000	LOC112532658	7787236	7796054	-	chr6	7780001	7820000	638	0.0868729	0.0710742	0.00475537	0.00494388	7800000	3.44573
chr9	24020000	TM4SF4	23998305	24002927	-	chr9	24000001	24040000	157	0.08666	0.0783146	0.00114143	0.00139203	24020000	3.43505
chr9	24020000	TM4SF1	24026082	24031178	+	chr9	24000001	24040000	157	0.08666	0.0783146	0.00114143	0.00139203	24020000	3.43505
chr9	24020000	TM4SF18	24034036	24042091	+	chr9	24000001	24040000	157	0.08666	0.0783146	0.00114143	0.00139203	24020000	3.43505
chr9	24020000	HPS3	24038443	24083367	-	chr9	24000001	24040000	157	0.08666	0.0783146	0.00114143	0.00139203	24020000	3.43505
chr3	85320000	EYS	84814812	85589783	+	chr3	85300001	85340000	117	0.0866256	0.0569056	0.000860041	0.000526738	85320000	3.43332
chr20	11460000	LOC101748767	11363599	11475328	+	chr20	11440001	11480000	533	0.0865076	0.0698773	0.00391605	0.00391203	11460000	3.4274
chr1	100480000	LOC112530523	100085700	100529720	+	chr1	100460001	100500000	462	0.0859741	0.068307	0.00332641	0.00321392	100480000	3.40062
chr8	9280000	LOC107050036	9294507	9297338	-	chr8	9260001	9300000	397	0.0858356	0.11405	0.00201278	0.00340773	9280000	3.39367
chr2	87660000	LOC112531821	87414727	87675160	+	chr2	87640001	87680000	195	0.0858069	0.0592636	0.00143166	0.00140886	87660000	3.39223
chr2	98620000	ANKRD12	98582913	98645736	-	chr2	98600001	98640000	629	0.0857639	0.0588201	0.00474941	0.00422795	98620000	3.39007
chr5	30440000	RYR3	30373099	30557874	-	chr5	30420001	30460000	251	0.0856931	0.101826	0.00145396	0.00188567	30440000	3.38652
chr1	43660000	LOC100858183	43675283	43679418	-	chr1	43640001	43680000	375	0.085646	0.0565776	0.00260501	0.00242229	43660000	3.38415
chr9	11440000	LOC101749016	11444391	11644585	+	chr9	11420001	11460000	514	0.085523	0.0703924	0.00419279	0.00380487	11440000	3.37798
chr5	42380000	FLRT2	42339760	42400788	+	chr5	42360001	42400000	227	0.0850691	0.0885922	0.00136605	0.00188882	42380000	3.3552
chr3	47020000	ADGB	46998903	47073551	+	chr3	47000001	47040000	712	0.0850543	0.0645638	0.00531692	0.0040182	47020000	3.35446
chr1	100460000	LOC112530523	100085700	100529720	+	chr1	100440001	100480000	374	0.0849612	0.0748851	0.00268182	0.00270764	100460000	3.34978
chr1	170760000	LOC107051702	170704178	170763739	-	chr1	170740001	170780000	548	0.0848793	0.066352	0.0040214	0.00428471	170760000	3.34567
chr1	170760000	LOC770248	170738475	170764074	+	chr1	170740001	170780000	548	0.0848793	0.066352	0.0040214	0.00428471	170760000	3.34567
chr1	99500000	SAMSN1	99493732	99528370	-	chr1	99480001	99520000	513	0.0843628	0.0613045	0.00373136	0.00336096	99500000	3.31975
chr1	98920000	ROBO2	98282002	99187728	-	chr1	98900001	98940000	196	0.0843192	0.0615724	0.000993458	0.00104185	98920000	3.31756
chr2	51760000	LANCL2	51744320	51778921	-	chr2	51740001	51780000	136	0.0839808	0.0873762	0.000848326	0.00114914	51760000	3.30058
chr2	51780000	LANCL2	51744320	51778921	-	chr2	51760001	51800000	116	0.0838086	0.0875871	0.000727727	0.000987699	51780000	3.29193
chr23	5780000	PNRC2	5759074	5763182	+	chr23	5760001	5800000	44	0.0838073	0.0660541	0.000306195	0.000420223	5780000	3.29187
chr23	5780000	SRSF10	5763595	5774324	-	chr23	5760001	5800000	44	0.0838073	0.0660541	0.000306195	0.000420223	5780000	3.29187
chr23	5780000	LOC107055034	5772276	5773502	+	chr23	5760001	5800000	44	0.0838073	0.0660541	0.000306195	0.000420223	5780000	3.29187
chr23	5780000	GRHL3	5774611	5875940	+	chr23	5760001	5800000	44	0.0838073	0.0660541	0.000306195	0.000420223	5780000	3.29187
chr23	5780000	LBFABP	5776686	5779201	-	chr23	5760001	5800000	44	0.0838073	0.0660541	0.000306195	0.000420223	5780000	3.29187
chr23	5780000	MYOM3	5779176	5826654	-	chr23	5760001	5800000	44	0.0838073	0.0660541	0.000306195	0.000420223	5780000	3.29187
chr2	51120000	LOC101749674	51110082	51134770	-	chr2	51100001	51140000	153	0.0836036	0.0946134	0.000917711	0.00121433	51120000	3.28164
chr2	51120000	LOC420770	51135297	51139162	+	chr2	51100001	51140000	153	0.0836036	0.0946134	0.000917711	0.00121433	51120000	3.28164
chr1	94060000	HTR1F	93976211	94095818	-	chr1	94040001	94080000	517	0.0835599	0.0650915	0.00378841	0.00364279	94060000	3.27945
chr1	94060000	LOC107055088	94030012	94045987	+	chr1	94040001	94080000	517	0.0835599	0.0650915	0.00378841	0.00364279	94060000	3.27945
chr12	8940000	ARHGEF3	8830149	8941863	-	chr12	8920001	8960000	603	0.0833982	0.0571301	0.00456613	0.00376686	8940000	3.27133
chr12	8940000	IL17RD	8946859	8989401	-	chr12	8920001	8960000	603	0.0833982	0.0571301	0.00456613	0.00376686	8940000	3.27133
chr3	93100000	MYT1L	92991773	93285623	-	chr3	93080001	93120000	261	0.0833822	0.0705756	0.0015217	0.00166071	93100000	3.27053
chr13	6040000	TENM2	5569975	6177414	-	chr13	6020001	6060000	681	0.083287	0.063244	0.00518852	0.0047567	6040000	3.26575
chr2	27820000	AGMO	27833828	28021367	-	chr2	27800001	27840000	199	0.0832264	0.0525863	0.00102801	0.000951376	27820000	3.26271
chr2	87260000	LOC107052668	87190491	87243212	+	chr2	87240001	87280000	216	0.0831843	0.0576311	0.00152413	0.00166739	87260000	3.2606
chr1	100300000	LOC112530523	100085700	100529720	+	chr1	100280001	100320000	356	0.0830113	0.0672844	0.0026243	0.00252185	100300000	3.25191
chr1	99200000	ROBO2	98282002	99187728	-	chr1	99180001	99220000	313	0.0829795	0.0647809	0.00179301	0.00185655	99200000	3.25032
chr16	560000	LOC112533535	539868	589063	-	chr16	540001	580000	12	0.0829265	0.0649069	3.7063e-05	4.82593e-05	560000	3.24766
chr11	19860000	TAT	19836067	19846416	+	chr11	19840001	19880000	92	0.0828074	0.0683566	0.000752	0.000841294	19860000	3.24168
chr11	19860000	CHST4	19846519	19862481	+	chr11	19840001	19880000	92	0.0828074	0.0683566	0.000752	0.000841294	19860000	3.24168
chr11	19860000	TERF2IP	19863900	19866893	-	chr11	19840001	19880000	92	0.0828074	0.0683566	0.000752	0.000841294	19860000	3.24168
chr11	19860000	KARS	19866566	19878732	+	chr11	19840001	19880000	92	0.0828074	0.0683566	0.000752	0.000841294	19860000	3.24168
chr11	19860000	ADAT1	19878739	19904851	+	chr11	19840001	19880000	92	0.0828074	0.0683566	0.000752	0.000841294	19860000	3.24168
chr21	260000	SLC45A1	213564	251024	-	chr21	240001	280000	102	0.0826555	0.0510828	0.000512892	0.000565053	260000	3.23406
chr21	260000	ERRFI1	251093	259445	+	chr21	240001	280000	102	0.0826555	0.0510828	0.000512892	0.000565053	260000	3.23406
chr21	260000	LOC107054907	252113	255921	-	chr21	240001	280000	102	0.0826555	0.0510828	0.000512892	0.000565053	260000	3.23406
chr21	260000	PARK7	264288	272660	-	chr21	240001	280000	102	0.0826555	0.0510828	0.000512892	0.000565053	260000	3.23406
chr21	260000	TNFRSF9	271722	276403	+	chr21	240001	280000	102	0.0826555	0.0510828	0.000512892	0.000565053	260000	3.23406
chr21	260000	LOC107054906	274810	282777	-	chr21	240001	280000	102	0.0826555	0.0510828	0.000512892	0.000565053	260000	3.23406
chr20	11360000	LOC107054844	11339534	11349824	-	chr20	11340001	11380000	549	0.0825953	0.0631175	0.003946	0.00410127	11360000	3.23103
chr20	11360000	LOC101748767	11363599	11475328	+	chr20	11340001	11380000	549	0.0825953	0.0631175	0.003946	0.00410127	11360000	3.23103
chr13	5860000	TENM2	5569975	6177414	-	chr13	5840001	5880000	394	0.0825057	0.0683453	0.00290673	0.00283773	5860000	3.22654
chr1	66460000	ETNK1	66447473	66480764	-	chr1	66440001	66480000	718	0.0824233	0.0670656	0.00525777	0.00519116	66460000	3.2224
chr1	115600000	LOC107055553	115585065	115590295	-	chr1	115580001	115620000	67	0.0823633	0.0635584	0.000461172	0.000441213	115600000	3.21939
chr1	115600000	LOC107055552	115590401	115591507	-	chr1	115580001	115620000	67	0.0823633	0.0635584	0.000461172	0.000441213	115600000	3.21939
chr1	115600000	LOC112531331	115591758	115592513	-	chr1	115580001	115620000	67	0.0823633	0.0635584	0.000461172	0.000441213	115600000	3.21939
chr1	115600000	LOC112531281	115607537	115610146	-	chr1	115580001	115620000	67	0.0823633	0.0635584	0.000461172	0.000441213	115600000	3.21939
chr1	115600000	LOC112531330	115613322	115613879	-	chr1	115580001	115620000	67	0.0823633	0.0635584	0.000461172	0.000441213	115600000	3.21939
chr11	19060000	NOB1	19039525	19042068	-	chr11	19040001	19080000	330	0.0822689	0.0609403	0.00227145	0.00266317	19060000	3.21465
chr11	19060000	WWP2	19042101	19074455	+	chr11	19040001	19080000	330	0.0822689	0.0609403	0.00227145	0.00266317	19060000	3.21465
chr11	19060000	MIR140	19068658	19068752	+	chr11	19040001	19080000	330	0.0822689	0.0609403	0.00227145	0.00266317	19060000	3.21465
chr11	19060000	PSMD7	19074876	19080177	-	chr11	19040001	19080000	330	0.0822689	0.0609403	0.00227145	0.00266317	19060000	3.21465
chr1	36480000	ZFC3H1	36454504	36492362	-	chr1	36460001	36500000	805	0.0822497	0.0505899	0.00587994	0.00372916	36480000	3.21369
chr3	47000000	RAB32	46971132	46990279	+	chr3	46980001	47020000	774	0.0822488	0.0651379	0.00591223	0.00458889	47000000	3.21364
chr3	47000000	ADGB	46998903	47073551	+	chr3	46980001	47020000	774	0.0822488	0.0651379	0.00591223	0.00458889	47000000	3.21364
chr1	93860000	GJA5	93831629	93852699	-	chr1	93840001	93880000	554	0.0822472	0.0747587	0.0044419	0.00416049	93860000	3.21356
chr1	93860000	LOC107055079	93834528	93850656	+	chr1	93840001	93880000	554	0.0822472	0.0747587	0.0044419	0.00416049	93860000	3.21356
chr1	93860000	GJA8	93850707	93899333	+	chr1	93840001	93880000	554	0.0822472	0.0747587	0.0044419	0.00416049	93860000	3.21356
chr1	97240000	LOC101748284	97210411	97233879	+	chr1	97220001	97260000	422	0.0822237	0.0517621	0.00264006	0.00214141	97240000	3.21238
chr1	97820000	ROBO1	97290537	97997572	+	chr1	97800001	97840000	483	0.0821106	0.0486934	0.00303477	0.00239766	97820000	3.20671
chr1	189600000	RAB38	189571402	189599103	+	chr1	189580001	189620000	418	0.082048	0.0650702	0.00278032	0.00357111	189600000	3.20356
chr1	189600000	MIR1657	189595235	189595328	+	chr1	189580001	189620000	418	0.082048	0.0650702	0.00278032	0.00357111	189600000	3.20356
chr2	134340000	LOC112531896	134332135	134342949	-	chr2	134320001	134360000	331	0.0818553	0.0478877	0.00186636	0.000879418	134340000	3.19389
chr1	100380000	LOC112530523	100085700	100529720	+	chr1	100360001	100400000	350	0.0818305	0.0659802	0.00257835	0.00234868	100380000	3.19265
chr1	100380000	MIR99A	100395008	100395088	+	chr1	100360001	100400000	350	0.0818305	0.0659802	0.00257835	0.00234868	100380000	3.19265
chr1	100380000	MIRLET7C	100395760	100395843	+	chr1	100360001	100400000	350	0.0818305	0.0659802	0.00257835	0.00234868	100380000	3.19265
chr7	7900000	GLS	7856153	7911560	+	chr7	7880001	7920000	52	0.0818283	0.085427	0.000283465	0.000434898	7900000	3.19254
chr7	7900000	STAT1	7912175	7932761	-	chr7	7880001	7920000	52	0.0818283	0.085427	0.000283465	0.000434898	7900000	3.19254
chr11	18840000	TCF25	18820530	18838960	+	chr11	18820001	18860000	416	0.0817414	0.0667595	0.00309203	0.00235153	18840000	3.18818
chr11	18840000	MC1R	18840646	18841590	+	chr11	18820001	18860000	416	0.0817414	0.0667595	0.00309203	0.00235153	18840000	3.18818
chr11	18840000	TUBB3	18842707	18845130	+	chr11	18820001	18860000	416	0.0817414	0.0667595	0.00309203	0.00235153	18840000	3.18818
chr11	18840000	DEF8	18845940	18849715	+	chr11	18820001	18860000	416	0.0817414	0.0667595	0.00309203	0.00235153	18840000	3.18818
chr11	18840000	DBNDD1	18850040	18853330	-	chr11	18820001	18860000	416	0.0817414	0.0667595	0.00309203	0.00235153	18840000	3.18818
chr11	18840000	GAS8	18853483	18861157	+	chr11	18820001	18860000	416	0.0817414	0.0667595	0.00309203	0.00235153	18840000	3.18818
chr14	10760000	LOC107054637	10558799	11168932	-	chr14	10740001	10780000	209	0.0816715	0.0615196	0.00166443	0.00136239	10760000	3.18467
chr1	71420000	ZC3HAV1	71375196	71400769	-	chr1	71400001	71440000	776	0.0816586	0.0584624	0.00582255	0.00512287	71420000	3.18402
chr1	71420000	LOC101749705	71400869	71403096	+	chr1	71400001	71440000	776	0.0816586	0.0584624	0.00582255	0.00512287	71420000	3.18402
chr1	71420000	LOC112530121	71421079	71448950	-	chr1	71400001	71440000	776	0.0816586	0.0584624	0.00582255	0.00512287	71420000	3.18402
chr3	80120000	LOC107053119	80106607	80199234	-	chr3	80100001	80140000	472	0.0815623	0.0671844	0.00329185	0.00387926	80120000	3.17919
chr11	5400000	LOC101747381	5391474	5413598	+	chr11	5380001	5420000	393	0.0814388	0.0725238	0.00247151	0.00293757	5400000	3.17299
chr1	41440000	LOC112533327	41419733	41422478	+	chr1	41420001	41460000	219	0.0814065	0.0754085	0.000957637	0.000930627	41440000	3.17137
chr1	97700000	ROBO1	97290537	97997572	+	chr1	97680001	97720000	624	0.0812978	0.0495582	0.00435621	0.00310047	97700000	3.16591
chr6	36060000	INPP5A	36003547	36214461	+	chr6	36040001	36080000	447	0.0812384	0.0559341	0.00353289	0.0027039	36060000	3.16293
chr1	100440000	LOC112530523	100085700	100529720	+	chr1	100420001	100460000	233	0.0810919	0.0699447	0.00177991	0.001611	100440000	3.15558
chr1	100440000	MIR125B2	100428097	100428186	+	chr1	100420001	100460000	233	0.0810919	0.0699447	0.00177991	0.001611	100440000	3.15558
chr21	220000	PADI2	192926	201775	+	chr21	200001	240000	71	0.0810774	0.0533954	0.00054513	0.000565942	220000	3.15485
chr21	220000	SDHB	202192	210570	+	chr21	200001	240000	71	0.0810774	0.0533954	0.00054513	0.000565942	220000	3.15485
chr21	220000	LOC112530154	206955	208425	-	chr21	200001	240000	71	0.0810774	0.0533954	0.00054513	0.000565942	220000	3.15485
chr21	220000	MRPS16	211285	214800	+	chr21	200001	240000	71	0.0810774	0.0533954	0.00054513	0.000565942	220000	3.15485
chr21	220000	SLC45A1	213564	251024	-	chr21	200001	240000	71	0.0810774	0.0533954	0.00054513	0.000565942	220000	3.15485
chr3	1420000	LOC101748294	1313709	1435773	+	chr3	1400001	1440000	222	0.0808345	0.0588639	0.00178631	0.00169659	1420000	3.14266
chr1	100500000	LOC112530523	100085700	100529720	+	chr1	100480001	100520000	349	0.080702	0.0577893	0.00254527	0.00239836	100500000	3.13601
chr7	7880000	GLS	7856153	7911560	+	chr7	7860001	7900000	52	0.0805349	0.0882769	0.000292563	0.000437498	7880000	3.12762
chr16	520000	LOC107051179	532107	534275	+	chr16	500001	540000	59	0.0805077	0.0886651	0.000334567	0.000391347	520000	3.12625
chr16	520000	LOC112533535	539868	589063	-	chr16	500001	540000	59	0.0805077	0.0886651	0.000334567	0.000391347	520000	3.12625
chr7	7960000	STAT4	7935452	7975082	-	chr7	7940001	7980000	65	0.0801505	0.0969152	0.000368794	0.000583517	7960000	3.10833
chr1	36500000	ZFC3H1	36454504	36492362	-	chr1	36480001	36520000	819	0.0801053	0.0514848	0.00607873	0.0041604	36500000	3.10606
chr1	36500000	TMEM19	36511783	36525754	+	chr1	36480001	36520000	819	0.0801053	0.0514848	0.00607873	0.0041604	36500000	3.10606
chr11	18820000	FANCA	18778623	18811042	-	chr11	18800001	18840000	512	0.0799996	0.0514041	0.00381455	0.0026284	18820000	3.10075
chr11	18820000	SPIRE2	18813778	18819983	+	chr11	18800001	18840000	512	0.0799996	0.0514041	0.00381455	0.0026284	18820000	3.10075
chr11	18820000	TCF25	18820530	18838960	+	chr11	18800001	18840000	512	0.0799996	0.0514041	0.00381455	0.0026284	18820000	3.10075
chr1	97220000	LOC101748284	97210411	97233879	+	chr1	97200001	97240000	338	0.0799518	0.0474083	0.00210118	0.00171328	97220000	3.09835
chr2	106820000	CCDC178	106757810	106886371	-	chr2	106800001	106840000	473	0.0798365	0.0537512	0.00320359	0.0026958	106820000	3.09257
chr2	106820000	MIR6707	106819004	106819113	+	chr2	106800001	106840000	473	0.0798365	0.0537512	0.00320359	0.0026958	106820000	3.09257
chr1	192200000	LOC112531597	192218800	192874755	+	chr1	192180001	192220000	208	0.0797779	0.0602799	0.00152209	0.000599434	192200000	3.08962
chr4	78880000	CYTL1	78878791	78881489	-	chr4	78860001	78900000	509	0.0795904	0.0644077	0.00420708	0.00333456	78880000	3.08021
chr3	93080000	MYT1L	92991773	93285623	-	chr3	93060001	93100000	194	0.0795141	0.0652022	0.00109628	0.00120823	93080000	3.07638
chr22	1420000	LOC770277	1395724	1400403	-	chr22	1400001	1440000	51	0.0794682	0.069194	0.000323601	0.000365092	1420000	3.07408
chr22	1420000	CHMP7	1402208	1410626	-	chr22	1400001	1440000	51	0.0794682	0.069194	0.000323601	0.000365092	1420000	3.07408
chr22	1420000	TNFRSF10B	1415452	1421965	+	chr22	1400001	1440000	51	0.0794682	0.069194	0.000323601	0.000365092	1420000	3.07408
chr22	1420000	RHOBTB2	1422901	1438238	-	chr22	1400001	1440000	51	0.0794682	0.069194	0.000323601	0.000365092	1420000	3.07408
chr22	1420000	PEBP4	1431108	1496593	+	chr22	1400001	1440000	51	0.0794682	0.069194	0.000323601	0.000365092	1420000	3.07408
chr13	5840000	TENM2	5569975	6177414	-	chr13	5820001	5860000	460	0.0794669	0.0639377	0.00346816	0.00325454	5840000	3.07401
chr11	100000	LOC415616	24492	109762	-	chr11	80001	120000	265	0.0794042	0.0659499	0.00226351	0.00217701	100000	3.07087
chr11	100000	PLA2G15	72854	94034	+	chr11	80001	120000	265	0.0794042	0.0659499	0.00226351	0.00217701	100000	3.07087
chr1	94040000	HTR1F	93976211	94095818	-	chr1	94020001	94060000	528	0.079349	0.0589067	0.00384473	0.00354448	94040000	3.0681
chr1	94040000	LOC107055088	94030012	94045987	+	chr1	94020001	94060000	528	0.079349	0.0589067	0.00384473	0.00354448	94040000	3.0681
chr1	42840000	C1H12orf50	42814341	42829809	-	chr1	42820001	42860000	383	0.0792795	0.0972904	0.00285689	0.00287912	42840000	3.06461
chr1	42840000	C1H12orf29	42829905	42841711	+	chr1	42820001	42860000	383	0.0792795	0.0972904	0.00285689	0.00287912	42840000	3.06461
chr1	42840000	CEP290	42836696	42887580	-	chr1	42820001	42860000	383	0.0792795	0.0972904	0.00285689	0.00287912	42840000	3.06461
chr20	10940000	GNAS	10914821	11045468	-	chr20	10920001	10960000	590	0.0792131	0.0568392	0.00437433	0.00401466	10940000	3.06128
chr20	10940000	MIR6564	10944293	10944390	-	chr20	10920001	10960000	590	0.0792131	0.0568392	0.00437433	0.00401466	10940000	3.06128
chr21	240000	SLC45A1	213564	251024	-	chr21	220001	260000	65	0.0791237	0.0542194	0.000479892	0.000490301	240000	3.05679
chr21	240000	ERRFI1	251093	259445	+	chr21	220001	260000	65	0.0791237	0.0542194	0.000479892	0.000490301	240000	3.05679
chr21	240000	LOC107054907	252113	255921	-	chr21	220001	260000	65	0.0791237	0.0542194	0.000479892	0.000490301	240000	3.05679
chr9	23860000	LOC107054149	23840616	23903773	-	chr9	23840001	23880000	337	0.0790937	0.0578286	0.00252375	0.00190926	23860000	3.05528
chr9	23860000	LOC107054150	23865170	23885367	+	chr9	23840001	23880000	337	0.0790937	0.0578286	0.00252375	0.00190926	23860000	3.05528
chr2	87180000	LOC107052668	87190491	87243212	+	chr2	87160001	87200000	172	0.0786499	0.0654036	0.00141533	0.00103247	87180000	3.03301
chr5	32260000	DPH6	31965683	32371115	+	chr5	32240001	32280000	162	0.078628	0.0686873	0.00149355	0.00144614	32260000	3.03191
chr9	11460000	LOC101749016	11444391	11644585	+	chr9	11440001	11480000	415	0.0785512	0.0642255	0.00340347	0.00281636	11460000	3.02805
chr1	18840000	LOC107049439	18813521	18820475	+	chr1	18820001	18860000	226	0.0785158	0.0557258	0.0016693	0.00120206	18840000	3.02628
chr2	54940000	IGFBP1	54916531	54922765	+	chr2	54920001	54960000	429	0.0785084	0.0602707	0.00314927	0.00309843	54940000	3.02591
chr2	54940000	IGFBP3	54932446	54948020	-	chr2	54920001	54960000	429	0.0785084	0.0602707	0.00314927	0.00309843	54940000	3.02591
chr9	6900000	LOC112533007	6885347	6890503	-	chr9	6880001	6920000	636	0.0785017	0.0587241	0.0043454	0.004968	6900000	3.02557
chr9	6900000	SLC25A36	6918245	6948708	-	chr9	6880001	6920000	636	0.0785017	0.0587241	0.0043454	0.004968	6900000	3.02557
chr1	43680000	LOC100858183	43675283	43679418	-	chr1	43660001	43700000	408	0.0782409	0.0541606	0.00296547	0.00283917	43680000	3.01248
chr9	22600000	LOC107054140	22575211	22591960	-	chr9	22580001	22620000	639	0.0781427	0.0488147	0.00441966	0.00375837	22600000	3.00755
chr9	22600000	RARRES1	22591970	22599460	+	chr9	22580001	22620000	639	0.0781427	0.0488147	0.00441966	0.00375837	22600000	3.00755
chr9	22600000	GFM1	22602038	22621926	-	chr9	22580001	22620000	639	0.0781427	0.0488147	0.00441966	0.00375837	22600000	3.00755
chr9	22600000	LXN	22605780	22610850	+	chr9	22580001	22620000	639	0.0781427	0.0488147	0.00441966	0.00375837	22600000	3.00755
chr2	115400000	ARFGEF1	115377780	115463207	-	chr2	115380001	115420000	701	0.0780847	0.0616613	0.00515497	0.00529281	115400000	3.00464
chr4	74880000	KCNIP4	74568444	74948433	+	chr4	74860001	74900000	372	0.0780812	0.0558649	0.00277529	0.00262553	74880000	3.00446
chr1	81040000	LOC101749284	80982667	81021389	+	chr1	81020001	81060000	546	0.0779992	0.0662223	0.00351082	0.00420977	81040000	3.00035
chr1	81040000	ATP1A1	81030193	81054213	-	chr1	81020001	81060000	546	0.0779992	0.0662223	0.00351082	0.00420977	81040000	3.00035
chr1	81040000	LOC112530292	81054480	81067642	+	chr1	81020001	81060000	546	0.0779992	0.0662223	0.00351082	0.00420977	81040000	3.00035
chr1	170740000	LOC107051702	170704178	170763739	-	chr1	170720001	170760000	429	0.0778347	0.0625246	0.00318923	0.00329372	170740000	2.99209
chr1	170740000	LOC770248	170738475	170764074	+	chr1	170720001	170760000	429	0.0778347	0.0625246	0.00318923	0.00329372	170740000	2.99209
chr1	22400000	WASL	22351089	22401091	+	chr1	22380001	22420000	704	0.077727	0.0604504	0.00512759	0.00552908	22400000	2.98669
chr1	22400000	LMOD2	22419625	22425777	-	chr1	22380001	22420000	704	0.077727	0.0604504	0.00512759	0.00552908	22400000	2.98669
chr1	189260000	GRM5	189235312	189490666	+	chr1	189240001	189280000	405	0.0776559	0.0558924	0.0033237	0.00245951	189260000	2.98312
chr1	189960000	TMEM135	189832683	189998640	-	chr1	189940001	189980000	627	0.0776407	0.0926918	0.00349122	0.00450384	189960000	2.98235
chr2	119020000	LOC107052754	118972190	119001766	-	chr2	119000001	119040000	97	0.0775871	0.0619657	0.000613028	0.000543358	119020000	2.97966
chr1	103820000	MRPL39	103804344	103813502	-	chr1	103800001	103840000	637	0.0775205	0.0628213	0.00450193	0.00457691	103820000	2.97632
chr1	103820000	JAM2	103822635	103856297	+	chr1	103800001	103840000	637	0.0775205	0.0628213	0.00450193	0.00457691	103820000	2.97632
chr7	7940000	STAT1	7912175	7932761	-	chr7	7920001	7960000	66	0.0774826	0.0835876	0.000351458	0.000524308	7940000	2.97442
chr7	7940000	STAT4	7935452	7975082	-	chr7	7920001	7960000	66	0.0774826	0.0835876	0.000351458	0.000524308	7940000	2.97442
chr1	97840000	ROBO1	97290537	97997572	+	chr1	97820001	97860000	429	0.0773608	0.0402969	0.00252982	0.00218335	97840000	2.96831
chr1	177860000	WASF3	177841178	177913417	-	chr1	177840001	177880000	671	0.0772059	0.0562027	0.00511313	0.00409747	177860000	2.96053
chr15	3380000	STX2	3199093	3505481	+	chr15	3360001	3400000	233	0.0771971	0.0636999	0.00208278	0.00222963	3380000	2.96009
chr15	3380000	ADGRD1	3351199	3477724	-	chr15	3360001	3400000	233	0.0771971	0.0636999	0.00208278	0.00222963	3380000	2.96009
chr1	99520000	SAMSN1	99493732	99528370	-	chr1	99500001	99540000	494	0.0771726	0.0541212	0.00364643	0.00290699	99520000	2.95886
chr13	5920000	TENM2	5569975	6177414	-	chr13	5900001	5940000	565	0.0769773	0.0596797	0.00410092	0.00409449	5920000	2.94906
chr5	20940000	LRRC4C	20742841	21410421	-	chr5	20920001	20960000	360	0.0769674	0.057672	0.00282356	0.00213193	20940000	2.94856
chr2	72980000	CDH12	72977858	73388001	+	chr2	72960001	73000000	247	0.0769481	0.0589606	0.00122964	0.00163108	72980000	2.94759
chr6	36080000	INPP5A	36003547	36214461	+	chr6	36060001	36100000	410	0.0768344	0.0537836	0.00309198	0.00246626	36080000	2.94189
chr7	8080000	MYO1B	7986091	8101342	+	chr7	8060001	8100000	59	0.0767791	0.0829095	0.000302261	0.000426115	8080000	2.93911
chr1	42820000	LOC107052879	42705916	42815085	+	chr1	42800001	42840000	431	0.0767566	0.0888251	0.00337683	0.00339511	42820000	2.93798
chr1	42820000	C1H12orf50	42814341	42829809	-	chr1	42800001	42840000	431	0.0767566	0.0888251	0.00337683	0.00339511	42820000	2.93798
chr1	42820000	C1H12orf29	42829905	42841711	+	chr1	42800001	42840000	431	0.0767566	0.0888251	0.00337683	0.00339511	42820000	2.93798
chr1	42820000	CEP290	42836696	42887580	-	chr1	42800001	42840000	431	0.0767566	0.0888251	0.00337683	0.00339511	42820000	2.93798
chr1	97900000	ROBO1	97290537	97997572	+	chr1	97880001	97920000	431	0.0766832	0.0486439	0.00300733	0.00225683	97900000	2.9343
chr2	52680000	TPK1	52663226	53001514	-	chr2	52660001	52700000	164	0.0766387	0.0773508	0.00106917	0.00141647	52680000	2.93206
chr2	55520000	SLC12A7	55454594	55529290	+	chr2	55500001	55540000	529	0.0765938	0.069148	0.00441041	0.00433772	55520000	2.92981
chr2	55520000	LOC112531749	55518008	55519495	-	chr2	55500001	55540000	529	0.0765938	0.069148	0.00441041	0.00433772	55520000	2.92981
chr2	55520000	TRIP13	55539271	55554517	-	chr2	55500001	55540000	529	0.0765938	0.069148	0.00441041	0.00433772	55520000	2.92981
chr9	24040000	TM4SF1	24026082	24031178	+	chr9	24020001	24060000	163	0.0765633	0.0720354	0.00116547	0.00141452	24040000	2.92828
chr9	24040000	TM4SF18	24034036	24042091	+	chr9	24020001	24060000	163	0.0765633	0.0720354	0.00116547	0.00141452	24040000	2.92828
chr9	24040000	HPS3	24038443	24083367	-	chr9	24020001	24060000	163	0.0765633	0.0720354	0.00116547	0.00141452	24040000	2.92828
chr9	24040000	CP	24045385	24062941	+	chr9	24020001	24060000	163	0.0765633	0.0720354	0.00116547	0.00141452	24040000	2.92828
chr2	51640000	BLVRA	51575369	51620993	+	chr2	51620001	51660000	110	0.0765558	0.081791	0.000742358	0.000945312	51640000	2.9279
chr2	51640000	LOC107052507	51628872	51635660	-	chr2	51620001	51660000	110	0.0765558	0.081791	0.000742358	0.000945312	51640000	2.9279
chr2	51640000	LOC107052506	51643555	51645916	-	chr2	51620001	51660000	110	0.0765558	0.081791	0.000742358	0.000945312	51640000	2.9279
chr2	51640000	LOC112531738	51656102	51663552	-	chr2	51620001	51660000	110	0.0765558	0.081791	0.000742358	0.000945312	51640000	2.9279
chr3	85360000	EYS	84814812	85589783	+	chr3	85340001	85380000	154	0.076289	0.0444553	0.00104543	0.000774806	85360000	2.91451
chr11	220000	LOC112533271	191470	242864	-	chr11	200001	240000	303	0.0761986	0.0677495	0.00225529	0.00258326	220000	2.90997
chr11	220000	SMPD3	207011	256580	+	chr11	200001	240000	303	0.0761986	0.0677495	0.00225529	0.00258326	220000	2.90997
chr1	66440000	ETNK1	66447473	66480764	-	chr1	66420001	66460000	661	0.0760529	0.0609685	0.00499581	0.00500179	66440000	2.90266
chr1	118900000	HEATR7B2L2	118894380	118905202	-	chr1	118880001	118920000	149	0.0758236	0.0587424	0.00121131	0.00124459	118900000	2.89115
chr1	118900000	MROH2B1	118915183	118923986	-	chr1	118880001	118920000	149	0.0758236	0.0587424	0.00121131	0.00124459	118900000	2.89115
chr9	23940000	RNF13	23911967	23940163	-	chr9	23920001	23960000	196	0.0757835	0.064841	0.00129386	0.000971939	23940000	2.88914
chr9	23940000	COMMD2	23940213	23945172	+	chr9	23920001	23960000	196	0.0757835	0.064841	0.00129386	0.000971939	23940000	2.88914
chr9	23940000	LOC107054154	23945579	23949513	-	chr9	23920001	23960000	196	0.0757835	0.064841	0.00129386	0.000971939	23940000	2.88914
chr9	23940000	WWTR1	23950443	23993996	+	chr9	23920001	23960000	196	0.0757835	0.064841	0.00129386	0.000971939	23940000	2.88914
chr14	10900000	LOC107054637	10558799	11168932	-	chr14	10880001	10920000	399	0.0757352	0.0568675	0.00318383	0.00264342	10900000	2.88671
chr2	82860000	LOC107052657	82864350	82928548	-	chr2	82840001	82880000	143	0.0755843	0.067949	0.00131173	0.00139275	82860000	2.87914
chr1	94080000	HTR1F	93976211	94095818	-	chr1	94060001	94100000	549	0.0755152	0.0701528	0.00424461	0.00392208	94080000	2.87567
chr9	6920000	SLC25A36	6918245	6948708	-	chr9	6900001	6940000	558	0.0755016	0.0617242	0.0041408	0.00461428	6920000	2.87499
chr23	5760000	LYPLA2	5732105	5740421	+	chr23	5740001	5780000	40	0.0754502	0.0611404	0.000283764	0.000386691	5760000	2.87241
chr23	5760000	GALE	5739908	5743363	-	chr23	5740001	5780000	40	0.0754502	0.0611404	0.000283764	0.000386691	5760000	2.87241
chr23	5760000	HMGCL	5743508	5747131	-	chr23	5740001	5780000	40	0.0754502	0.0611404	0.000283764	0.000386691	5760000	2.87241
chr23	5760000	FUCA1	5747554	5752229	-	chr23	5740001	5780000	40	0.0754502	0.0611404	0.000283764	0.000386691	5760000	2.87241
chr23	5760000	CNR2	5752233	5759218	-	chr23	5740001	5780000	40	0.0754502	0.0611404	0.000283764	0.000386691	5760000	2.87241
chr23	5760000	PNRC2	5759074	5763182	+	chr23	5740001	5780000	40	0.0754502	0.0611404	0.000283764	0.000386691	5760000	2.87241
chr23	5760000	SRSF10	5763595	5774324	-	chr23	5740001	5780000	40	0.0754502	0.0611404	0.000283764	0.000386691	5760000	2.87241
chr23	5760000	LOC107055034	5772276	5773502	+	chr23	5740001	5780000	40	0.0754502	0.0611404	0.000283764	0.000386691	5760000	2.87241
chr23	5760000	GRHL3	5774611	5875940	+	chr23	5740001	5780000	40	0.0754502	0.0611404	0.000283764	0.000386691	5760000	2.87241
chr23	5760000	LBFABP	5776686	5779201	-	chr23	5740001	5780000	40	0.0754502	0.0611404	0.000283764	0.000386691	5760000	2.87241
chr23	5760000	MYOM3	5779176	5826654	-	chr23	5740001	5780000	40	0.0754502	0.0611404	0.000283764	0.000386691	5760000	2.87241
chr26	220000	BRPF3	193230	217141	+	chr26	200001	240000	81	0.0753985	0.0688504	0.00054155	0.000632551	220000	2.86982
chr26	220000	TBC1D22B	216937	233154	-	chr26	200001	240000	81	0.0753985	0.0688504	0.00054155	0.000632551	220000	2.86982
chr26	220000	LOC101747295	231432	238362	+	chr26	200001	240000	81	0.0753985	0.0688504	0.00054155	0.000632551	220000	2.86982
chr26	220000	PIM1	238268	241958	-	chr26	200001	240000	81	0.0753985	0.0688504	0.00054155	0.000632551	220000	2.86982
chr1	80380000	STXBP5L	80273743	80460540	-	chr1	80360001	80400000	533	0.0753955	0.0545934	0.00391324	0.0027773	80380000	2.86966
chr3	102500000	LOC107053161	102481641	102490835	-	chr3	102480001	102520000	311	0.0753143	0.0534959	0.00224878	0.00231537	102500000	2.86559
chr3	102500000	LOC107053169	102496062	102498427	+	chr3	102480001	102520000	311	0.0753143	0.0534959	0.00224878	0.00231537	102500000	2.86559
chr3	102500000	LOC101748623	102505885	102522913	-	chr3	102480001	102520000	311	0.0753143	0.0534959	0.00224878	0.00231537	102500000	2.86559
chr5	20920000	LRRC4C	20742841	21410421	-	chr5	20900001	20940000	363	0.0753103	0.0557367	0.00262909	0.00206964	20920000	2.86539
chr1	42720000	LOC107052879	42705916	42815085	+	chr1	42700001	42740000	124	0.075222	0.0642786	0.000868657	0.000837293	42720000	2.86096
chr1	98940000	ROBO2	98282002	99187728	-	chr1	98920001	98960000	179	0.0751864	0.0612384	0.000937741	0.000997441	98940000	2.85917
chr11	18860000	MC1R	18840646	18841590	+	chr11	18840001	18880000	461	0.0751422	0.0686546	0.003291	0.0029631	18860000	2.85695
chr11	18860000	TUBB3	18842707	18845130	+	chr11	18840001	18880000	461	0.0751422	0.0686546	0.003291	0.0029631	18860000	2.85695
chr11	18860000	DEF8	18845940	18849715	+	chr11	18840001	18880000	461	0.0751422	0.0686546	0.003291	0.0029631	18860000	2.85695
chr11	18860000	DBNDD1	18850040	18853330	-	chr11	18840001	18880000	461	0.0751422	0.0686546	0.003291	0.0029631	18860000	2.85695
chr11	18860000	GAS8	18853483	18861157	+	chr11	18840001	18880000	461	0.0751422	0.0686546	0.003291	0.0029631	18860000	2.85695
chr11	18860000	URAH	18861161	18864035	-	chr11	18840001	18880000	461	0.0751422	0.0686546	0.003291	0.0029631	18860000	2.85695
chr11	18860000	CDH3	18864168	18869882	+	chr11	18840001	18880000	461	0.0751422	0.0686546	0.003291	0.0029631	18860000	2.85695
chr11	18860000	CDH1	18870441	18879210	+	chr11	18840001	18880000	461	0.0751422	0.0686546	0.003291	0.0029631	18860000	2.85695
chr1	42860000	C1H12orf29	42829905	42841711	+	chr1	42840001	42880000	388	0.075128	0.073897	0.00300606	0.00249768	42860000	2.85624
chr1	42860000	CEP290	42836696	42887580	-	chr1	42840001	42880000	388	0.075128	0.073897	0.00300606	0.00249768	42860000	2.85624
chr2	98600000	TWSG1	98562426	98580536	-	chr2	98580001	98620000	564	0.0747504	0.0481774	0.0039779	0.0036579	98600000	2.83729
chr2	98600000	ANKRD12	98582913	98645736	-	chr2	98580001	98620000	564	0.0747504	0.0481774	0.0039779	0.0036579	98600000	2.83729
chr1	101040000	LOC107055163	101021391	101026450	+	chr1	101020001	101060000	296	0.0746597	0.0437077	0.00171781	0.00117731	101040000	2.83273
chr11	5420000	LOC101747381	5391474	5413598	+	chr11	5400001	5440000	362	0.0744645	0.0702924	0.00200476	0.0028541	5420000	2.82294
chr2	88560000	CTNNAL1	88491623	88550596	+	chr2	88540001	88580000	702	0.074277	0.0611991	0.00548991	0.0050783	88560000	2.81353
chr2	88560000	FAM206A	88550232	88552414	-	chr2	88540001	88580000	702	0.074277	0.0611991	0.00548991	0.0050783	88560000	2.81353
chr2	88560000	SLC39A6	88552876	88571293	-	chr2	88540001	88580000	702	0.074277	0.0611991	0.00548991	0.0050783	88560000	2.81353
chr2	54760000	ADCY1	54708498	54913784	+	chr2	54740001	54780000	470	0.074063	0.0613615	0.00384475	0.00297732	54760000	2.80278
chr7	7240000	FAM207A	7192770	7246334	+	chr7	7220001	7260000	63	0.0739922	0.0728684	0.000326585	0.000455746	7240000	2.79923
chr7	7240000	ADARB1	7259159	7325155	+	chr7	7220001	7260000	63	0.0739922	0.0728684	0.000326585	0.000455746	7240000	2.79923
chr11	19820000	PHLPP2	19793347	19828086	+	chr11	19800001	19840000	82	0.073973	0.0547177	0.000578116	0.000637362	19820000	2.79827
chr11	19820000	MRVLDC3	19827713	19833857	-	chr11	19800001	19840000	82	0.073973	0.0547177	0.000578116	0.000637362	19820000	2.79827
chr11	19820000	TAT	19836067	19846416	+	chr11	19800001	19840000	82	0.073973	0.0547177	0.000578116	0.000637362	19820000	2.79827
chr1	160940000	PCDH9	160443650	161152789	+	chr1	160920001	160960000	178	0.0738944	0.0507498	0.00119584	0.00110215	160940000	2.79432
chr11	5320000	TOX3	5223979	5345307	+	chr11	5300001	5340000	268	0.0738554	0.0665741	0.00194236	0.00176129	5320000	2.79236
chr2	87200000	LOC107052668	87190491	87243212	+	chr2	87180001	87220000	164	0.0738512	0.0640558	0.0014377	0.00127142	87200000	2.79215
chr2	115380000	CSPP1	115330082	115376852	+	chr2	115360001	115400000	823	0.0738203	0.0587372	0.00624333	0.00633633	115380000	2.7906
chr2	115380000	ARFGEF1	115377780	115463207	-	chr2	115360001	115400000	823	0.0738203	0.0587372	0.00624333	0.00633633	115380000	2.7906
chr3	84260000	MIR6605	84250412	84250521	-	chr3	84240001	84280000	152	0.0737258	0.0760064	0.000771113	0.00101106	84260000	2.78586
chr1	34340000	HMGA2	34323957	34428910	+	chr1	34320001	34360000	623	0.0736228	0.0534386	0.00417292	0.00436839	34340000	2.78069
chr9	16440000	MCF2L2	16375346	16528374	+	chr9	16420001	16460000	461	0.0736167	0.0616873	0.003423	0.00312928	16440000	2.78038
chr9	16440000	B3GNT5	16457636	16476118	-	chr9	16420001	16460000	461	0.0736167	0.0616873	0.003423	0.00312928	16440000	2.78038
chr13	5940000	TENM2	5569975	6177414	-	chr13	5920001	5960000	547	0.0736011	0.05742	0.00403033	0.00427198	5940000	2.7796
chr2	50800000	GLI3	50696713	50908081	-	chr2	50780001	50820000	102	0.0734581	0.0943255	0.000646854	0.000836025	50800000	2.77242
chr15	3720000	PIWIL1	3606157	3703287	-	chr15	3700001	3740000	344	0.0734524	0.0592629	0.00256093	0.0024934	3720000	2.77214
chr15	3720000	FZD10	3714868	3717110	-	chr15	3700001	3740000	344	0.0734524	0.0592629	0.00256093	0.0024934	3720000	2.77214
