# Supplementary material for: Whole-genome sequencing revealed genetic diversity and selection of Guangxi indigenous chickens
Source: PLoS One. 2022 Mar 15;17(3):e0250392. doi: 10.1371/journal.pone.0250392 (PMC8923445; doi:10.1371/journal.pone.0250392)
Supplement: S8 Table — (XLSX) [file pone.0250392.s014.xlsx]

## Sheet: S8 table
S8 Table. Selective sweep of yellow skin.
CHROM	POS	gene	gene_start	gene_end	strand	CHROM	BIN_START	BIN_END	N_VARIANTS	WEIGHTED_FST	MEAN_FST	P1	P2	POS	ZFST
chr24	6160000	BCO2	6140066	6160770	-	chr24	6140001	6180000	408	0.62595	0.537504	0.00125195	0.00330086	6160000	35.3927
chr24	6160000	TEX12	6163546	6167812	-	chr24	6140001	6180000	408	0.62595	0.537504	0.00125195	0.00330086	6160000	35.3927
chr24	6160000	IL18	6168040	6175770	+	chr24	6140001	6180000	408	0.62595	0.537504	0.00125195	0.00330086	6160000	35.3927
chr24	6160000	SDHD	6175392	6178295	-	chr24	6140001	6180000	408	0.62595	0.537504	0.00125195	0.00330086	6160000	35.3927
chr24	6160000	C24H11orf57	6178905	6183636	-	chr24	6140001	6180000	408	0.62595	0.537504	0.00125195	0.00330086	6160000	35.3927
chr24	6140000	C24H11orf34	6126803	6130448	+	chr24	6120001	6160000	430	0.50669	0.372809	0.00176252	0.00333359	6140000	28.4538
chr24	6140000	PTS	6135790	6138967	-	chr24	6120001	6160000	430	0.50669	0.372809	0.00176252	0.00333359	6140000	28.4538
chr24	6140000	BCO2	6140066	6160770	-	chr24	6120001	6160000	430	0.50669	0.372809	0.00176252	0.00333359	6140000	28.4538
chr24	6180000	BCO2	6140066	6160770	-	chr24	6160001	6200000	404	0.417671	0.371869	0.00286677	0.00287782	6180000	23.2744
chr24	6180000	TEX12	6163546	6167812	-	chr24	6160001	6200000	404	0.417671	0.371869	0.00286677	0.00287782	6180000	23.2744
chr24	6180000	IL18	6168040	6175770	+	chr24	6160001	6200000	404	0.417671	0.371869	0.00286677	0.00287782	6180000	23.2744
chr24	6180000	SDHD	6175392	6178295	-	chr24	6160001	6200000	404	0.417671	0.371869	0.00286677	0.00287782	6180000	23.2744
chr24	6180000	C24H11orf57	6178905	6183636	-	chr24	6160001	6200000	404	0.417671	0.371869	0.00286677	0.00287782	6180000	23.2744
chr24	6180000	PIH1D2	6183659	6187091	+	chr24	6160001	6200000	404	0.417671	0.371869	0.00286677	0.00287782	6180000	23.2744
chr24	6180000	DLAT	6188310	6195082	-	chr24	6160001	6200000	404	0.417671	0.371869	0.00286677	0.00287782	6180000	23.2744
chr24	6180000	DIXDC1	6196564	6236630	-	chr24	6160001	6200000	404	0.417671	0.371869	0.00286677	0.00287782	6180000	23.2744
chr24	6200000	C24H11orf57	6178905	6183636	-	chr24	6180001	6220000	346	0.233463	0.226194	0.00370647	0.00186634	6200000	12.5567
chr24	6200000	PIH1D2	6183659	6187091	+	chr24	6180001	6220000	346	0.233463	0.226194	0.00370647	0.00186634	6200000	12.5567
chr24	6200000	DLAT	6188310	6195082	-	chr24	6180001	6220000	346	0.233463	0.226194	0.00370647	0.00186634	6200000	12.5567
chr24	6200000	DIXDC1	6196564	6236630	-	chr24	6180001	6220000	346	0.233463	0.226194	0.00370647	0.00186634	6200000	12.5567
chr5	22640000	LOC107053450	22604735	22865168	+	chr5	22620001	22660000	171	0.228844	0.217291	0.000762755	0.00176882	22640000	12.288
chr5	22660000	LOC107053450	22604735	22865168	+	chr5	22640001	22680000	145	0.226089	0.202577	0.000719044	0.00137485	22660000	12.1277
chr5	22680000	LOC107053450	22604735	22865168	+	chr5	22660001	22700000	123	0.224783	0.182002	0.000691013	0.00100875	22680000	12.0517
chr5	22700000	LOC107053450	22604735	22865168	+	chr5	22680001	22720000	147	0.215524	0.181351	0.000920617	0.00134602	22700000	11.513
chr24	6220000	DIXDC1	6196564	6236630	-	chr24	6200001	6240000	305	0.212171	0.207834	0.00340664	0.00136694	6220000	11.3179
chr24	6220000	C11ORF52	6231293	6236262	-	chr24	6200001	6240000	305	0.212171	0.207834	0.00340664	0.00136694	6220000	11.3179
chr24	6220000	HSPB2	6238971	6244063	-	chr24	6200001	6240000	305	0.212171	0.207834	0.00340664	0.00136694	6220000	11.3179
chr5	22720000	LOC107053450	22604735	22865168	+	chr5	22700001	22740000	116	0.193747	0.176412	0.00076204	0.00117452	22720000	10.2459
chr11	19100000	PSMD7	19074876	19080177	-	chr11	19080001	19120000	220	0.179433	0.12624	0.00126339	0.00186755	19100000	9.41309
chr11	19100000	ZFHX3	19080266	19591931	+	chr11	19080001	19120000	220	0.179433	0.12624	0.00126339	0.00186755	19100000	9.41309
chr11	19140000	ZFHX3	19080266	19591931	+	chr11	19120001	19160000	221	0.173122	0.122647	0.00123139	0.00187135	19140000	9.0459
chr24	6240000	DIXDC1	6196564	6236630	-	chr24	6220001	6260000	386	0.170823	0.155154	0.00371339	0.00188763	6240000	8.91214
chr24	6240000	C11ORF52	6231293	6236262	-	chr24	6220001	6260000	386	0.170823	0.155154	0.00371339	0.00188763	6240000	8.91214
chr24	6240000	HSPB2	6238971	6244063	-	chr24	6220001	6260000	386	0.170823	0.155154	0.00371339	0.00188763	6240000	8.91214
chr24	6240000	CRYAB	6242317	6246235	+	chr24	6220001	6260000	386	0.170823	0.155154	0.00371339	0.00188763	6240000	8.91214
chr24	6240000	C24H11orf1	6246902	6248779	-	chr24	6220001	6260000	386	0.170823	0.155154	0.00371339	0.00188763	6240000	8.91214
chr24	6240000	ALG9	6249060	6281703	+	chr24	6220001	6260000	386	0.170823	0.155154	0.00371339	0.00188763	6240000	8.91214
chr11	19120000	ZFHX3	19080266	19591931	+	chr11	19100001	19140000	176	0.168142	0.121835	0.0010049	0.00152006	19120000	8.75615
chr11	19080000	WWP2	19042101	19074455	+	chr11	19060001	19100000	289	0.163074	0.120036	0.00170731	0.00243613	19080000	8.46128
chr11	19080000	MIR140	19068658	19068752	+	chr11	19060001	19100000	289	0.163074	0.120036	0.00170731	0.00243613	19080000	8.46128
chr11	19080000	PSMD7	19074876	19080177	-	chr11	19060001	19100000	289	0.163074	0.120036	0.00170731	0.00243613	19080000	8.46128
chr11	19080000	ZFHX3	19080266	19591931	+	chr11	19060001	19100000	289	0.163074	0.120036	0.00170731	0.00243613	19080000	8.46128
chr5	22740000	LOC107053450	22604735	22865168	+	chr5	22720001	22760000	108	0.162649	0.127797	0.0005664	0.000956524	22740000	8.43655
chr5	22740000	LOC107053449	22743322	22794877	-	chr5	22720001	22760000	108	0.162649	0.127797	0.0005664	0.000956524	22740000	8.43655
chr11	19160000	ZFHX3	19080266	19591931	+	chr11	19140001	19180000	224	0.156556	0.108771	0.00120308	0.00182306	19160000	8.08204
chr2	86280000	LOC101747569	86273902	86275717	+	chr2	86260001	86300000	250	0.154961	0.114503	0.00129321	0.00186073	86280000	7.98924
chr24	6120000	C24H11orf34	6126803	6130448	+	chr24	6100001	6140000	477	0.148086	0.0991542	0.00322411	0.00363676	6120000	7.58924
chr24	6120000	PTS	6135790	6138967	-	chr24	6100001	6140000	477	0.148086	0.0991542	0.00322411	0.00363676	6120000	7.58924
chr11	18820000	FANCA	18778623	18811042	-	chr11	18800001	18840000	512	0.13802	0.097335	0.00385526	0.00281947	18820000	7.00357
chr11	18820000	SPIRE2	18813778	18819983	+	chr11	18800001	18840000	512	0.13802	0.097335	0.00385526	0.00281947	18820000	7.00357
chr11	18820000	TCF25	18820530	18838960	+	chr11	18800001	18840000	512	0.13802	0.097335	0.00385526	0.00281947	18820000	7.00357
chr5	22620000	LOC107053450	22604735	22865168	+	chr5	22600001	22640000	309	0.130083	0.128845	0.00156149	0.00280167	22620000	6.54177
chr24	6260000	HSPB2	6238971	6244063	-	chr24	6240001	6280000	374	0.128465	0.11383	0.00319284	0.00194979	6260000	6.44763
chr24	6260000	CRYAB	6242317	6246235	+	chr24	6240001	6280000	374	0.128465	0.11383	0.00319284	0.00194979	6260000	6.44763
chr24	6260000	C24H11orf1	6246902	6248779	-	chr24	6240001	6280000	374	0.128465	0.11383	0.00319284	0.00194979	6260000	6.44763
chr24	6260000	ALG9	6249060	6281703	+	chr24	6240001	6280000	374	0.128465	0.11383	0.00319284	0.00194979	6260000	6.44763
chr2	50880000	GLI3	50696713	50908081	-	chr2	50860001	50900000	204	0.126738	0.104544	0.00145436	0.00198973	50880000	6.34715
chr2	53560000	CNTNAP2	53294665	54190322	+	chr2	53540001	53580000	71	0.124892	0.10564	0.00063583	0.000568667	53560000	6.23974
chr11	18840000	TCF25	18820530	18838960	+	chr11	18820001	18860000	416	0.121125	0.0935832	0.00321638	0.00230231	18840000	6.02057
chr11	18840000	MC1R	18840646	18841590	+	chr11	18820001	18860000	416	0.121125	0.0935832	0.00321638	0.00230231	18840000	6.02057
chr11	18840000	TUBB3	18842707	18845130	+	chr11	18820001	18860000	416	0.121125	0.0935832	0.00321638	0.00230231	18840000	6.02057
chr11	18840000	DEF8	18845940	18849715	+	chr11	18820001	18860000	416	0.121125	0.0935832	0.00321638	0.00230231	18840000	6.02057
chr11	18840000	DBNDD1	18850040	18853330	-	chr11	18820001	18860000	416	0.121125	0.0935832	0.00321638	0.00230231	18840000	6.02057
chr11	18840000	GAS8	18853483	18861157	+	chr11	18820001	18860000	416	0.121125	0.0935832	0.00321638	0.00230231	18840000	6.02057
chr2	53580000	CNTNAP2	53294665	54190322	+	chr2	53560001	53600000	67	0.1209	0.101713	0.000601116	0.000554584	53580000	6.00748
chr2	53680000	CNTNAP2	53294665	54190322	+	chr2	53660001	53700000	50	0.120352	0.0974441	0.000427216	0.00039613	53680000	5.97559
chr2	53680000	LOC107051644	53675076	53690488	-	chr2	53660001	53700000	50	0.120352	0.0974441	0.000427216	0.00039613	53680000	5.97559
chr11	19060000	NOB1	19039525	19042068	-	chr11	19040001	19080000	330	0.120246	0.0923991	0.00201043	0.00259107	19060000	5.96943
chr11	19060000	WWP2	19042101	19074455	+	chr11	19040001	19080000	330	0.120246	0.0923991	0.00201043	0.00259107	19060000	5.96943
chr11	19060000	MIR140	19068658	19068752	+	chr11	19040001	19080000	330	0.120246	0.0923991	0.00201043	0.00259107	19060000	5.96943
chr11	19060000	PSMD7	19074876	19080177	-	chr11	19040001	19080000	330	0.120246	0.0923991	0.00201043	0.00259107	19060000	5.96943
chr2	50860000	GLI3	50696713	50908081	-	chr2	50840001	50880000	164	0.119808	0.0951995	0.00105178	0.00153539	50860000	5.94394
chr4	80200000	SORCS2	79986038	80521507	+	chr4	80180001	80220000	474	0.118503	0.0808558	0.00319441	0.00340137	80200000	5.86801
chr2	53660000	CNTNAP2	53294665	54190322	+	chr2	53640001	53680000	69	0.118129	0.0950028	0.000578276	0.000524529	53660000	5.84625
chr2	53660000	LOC107051644	53675076	53690488	-	chr2	53640001	53680000	69	0.118129	0.0950028	0.000578276	0.000524529	53660000	5.84625
chr2	53640000	CNTNAP2	53294665	54190322	+	chr2	53620001	53660000	56	0.116892	0.0951869	0.000469558	0.000430957	53640000	5.77428
chr2	53440000	CNTNAP2	53294665	54190322	+	chr2	53420001	53460000	68	0.116111	0.0908644	0.000571039	0.000514976	53440000	5.72884
chr2	25640000	LOC107052568	25652565	25655064	-	chr2	25620001	25660000	101	0.11539	0.0782959	0.000688289	0.000464616	25640000	5.68689
chr2	53620000	CNTNAP2	53294665	54190322	+	chr2	53600001	53640000	59	0.114576	0.0866672	0.000472994	0.000451626	53620000	5.63953
chr2	53420000	CNTNAP2	53294665	54190322	+	chr2	53400001	53440000	56	0.113704	0.0780504	0.000414161	0.000342077	53420000	5.5888
chr4	80180000	SORCS2	79986038	80521507	+	chr4	80160001	80200000	560	0.113603	0.0813869	0.00387223	0.0042558	80180000	5.58292
chr5	4480000	LOC107053347	4461462	4465301	-	chr5	4460001	4500000	115	0.113377	0.0923985	0.000707531	0.00102342	4480000	5.56977
chr2	53400000	CNTNAP2	53294665	54190322	+	chr2	53380001	53420000	72	0.112085	0.0692079	0.000486618	0.000405478	53400000	5.4946
chr2	53460000	CNTNAP2	53294665	54190322	+	chr2	53440001	53480000	91	0.11174	0.0827484	0.000706951	0.0006905	53460000	5.47452
chr2	53500000	CNTNAP2	53294665	54190322	+	chr2	53480001	53520000	79	0.110219	0.0810416	0.000598113	0.000575806	53500000	5.38603
chr24	6280000	ALG9	6249060	6281703	+	chr24	6260001	6300000	233	0.10821	0.0973824	0.00197512	0.00117412	6280000	5.26914
chr24	6280000	LOC107055076	6287416	6289836	-	chr24	6260001	6300000	233	0.10821	0.0973824	0.00197512	0.00117412	6280000	5.26914
chr24	6280000	VWA5A	6290704	6302733	+	chr24	6260001	6300000	233	0.10821	0.0973824	0.00197512	0.00117412	6280000	5.26914
chr2	50900000	GLI3	50696713	50908081	-	chr2	50880001	50920000	156	0.107473	0.0866137	0.0011189	0.00140967	50900000	5.22626
chr2	53320000	CNTNAP2	53294665	54190322	+	chr2	53300001	53340000	67	0.106432	0.0732331	0.000481594	0.000418755	53320000	5.16569
chr2	53480000	CNTNAP2	53294665	54190322	+	chr2	53460001	53500000	95	0.105316	0.0731829	0.000670392	0.000673836	53480000	5.10076
chr2	53600000	CNTNAP2	53294665	54190322	+	chr2	53580001	53620000	61	0.104992	0.081227	0.0004969	0.000506683	53600000	5.08191
chr2	86260000	LOC101747569	86273902	86275717	+	chr2	86240001	86280000	195	0.104619	0.0788249	0.000940194	0.00131777	86260000	5.06021
chr1	160640000	PCDH9	160443650	161152789	+	chr1	160620001	160660000	150	0.103111	0.0714177	0.001111	0.000766981	160640000	4.97247
chr5	22760000	LOC107053450	22604735	22865168	+	chr5	22740001	22780000	160	0.101943	0.0741879	0.000688732	0.00122803	22760000	4.90451
chr5	22760000	LOC107053449	22743322	22794877	-	chr5	22740001	22780000	160	0.101943	0.0741879	0.000688732	0.00122803	22760000	4.90451
chr1	160620000	PCDH9	160443650	161152789	+	chr1	160600001	160640000	152	0.101665	0.0669132	0.00108851	0.000741282	160620000	4.88833
chr1	160600000	PCDH9	160443650	161152789	+	chr1	160580001	160620000	168	0.101548	0.0635244	0.00117926	0.000787443	160600000	4.88153
chr2	53340000	CNTNAP2	53294665	54190322	+	chr2	53320001	53360000	72	0.100977	0.0718837	0.000556724	0.000506237	53340000	4.8483
chr2	53300000	CNTNAP2	53294665	54190322	+	chr2	53280001	53320000	73	0.100444	0.0596202	0.000485178	0.000388319	53300000	4.81729
chr2	87260000	LOC107052668	87190491	87243212	+	chr2	87240001	87280000	216	0.099201	0.0790616	0.00131715	0.0018172	87260000	4.74497
chr4	80220000	SORCS2	79986038	80521507	+	chr4	80200001	80240000	515	0.0976829	0.0706628	0.00366818	0.00398573	80220000	4.65664
chr2	25240000	NXPH1	25087324	25223320	+	chr2	25220001	25260000	296	0.0972681	0.0669398	0.00217503	0.00148763	25240000	4.63251
chr4	80160000	SORCS2	79986038	80521507	+	chr4	80140001	80180000	620	0.0968675	0.072988	0.00448786	0.0049557	80160000	4.6092
chr11	18800000	FANCA	18778623	18811042	-	chr11	18780001	18820000	529	0.096427	0.0651294	0.00393171	0.00330909	18800000	4.58357
chr11	18800000	SPIRE2	18813778	18819983	+	chr11	18780001	18820000	529	0.096427	0.0651294	0.00393171	0.00330909	18800000	4.58357
chr2	25180000	NXPH1	25087324	25223320	+	chr2	25160001	25200000	248	0.0956655	0.0630467	0.00181392	0.00120297	25180000	4.53927
chr2	50820000	GLI3	50696713	50908081	-	chr2	50800001	50840000	91	0.0952803	0.0728007	0.000520885	0.000753812	50820000	4.51685
chr2	53540000	CNTNAP2	53294665	54190322	+	chr2	53520001	53560000	62	0.0937994	0.0704452	0.000488341	0.000492613	53540000	4.43069
chr5	22800000	LOC107053450	22604735	22865168	+	chr5	22780001	22820000	125	0.0932433	0.0792562	0.000729461	0.00105842	22800000	4.39834
chr5	22800000	LOC107053449	22743322	22794877	-	chr5	22780001	22820000	125	0.0932433	0.0792562	0.000729461	0.00105842	22800000	4.39834
chr1	102200000	NCAM2	102077230	102334412	+	chr1	102180001	102220000	489	0.093001	0.0780211	0.00275269	0.00398053	102200000	4.38424
chr2	50840000	GLI3	50696713	50908081	-	chr2	50820001	50860000	79	0.0921749	0.0688156	0.000436871	0.000647631	50840000	4.33617
chr2	53700000	CNTNAP2	53294665	54190322	+	chr2	53680001	53720000	37	0.0921704	0.0744489	0.000268305	0.000302828	53700000	4.33591
chr2	53700000	LOC107051644	53675076	53690488	-	chr2	53680001	53720000	37	0.0921704	0.0744489	0.000268305	0.000302828	53700000	4.33591
chr2	53700000	LOC107055852	53715229	53741490	-	chr2	53680001	53720000	37	0.0921704	0.0744489	0.000268305	0.000302828	53700000	4.33591
chr2	25200000	NXPH1	25087324	25223320	+	chr2	25180001	25220000	214	0.0912323	0.0629983	0.00165047	0.00121205	25200000	4.28133
chr1	58660000	SYT10	58641078	58673767	+	chr1	58640001	58680000	285	0.090778	0.0627143	0.00199963	0.00201945	58660000	4.2549
chr1	160580000	PCDH9	160443650	161152789	+	chr1	160560001	160600000	229	0.0887455	0.0583343	0.00170271	0.00119417	160580000	4.13664
chr2	87220000	LOC107052668	87190491	87243212	+	chr2	87200001	87240000	130	0.0886381	0.0765902	0.00107475	0.0012456	87220000	4.13039
chr2	87240000	LOC107052668	87190491	87243212	+	chr2	87220001	87260000	151	0.0884607	0.0761028	0.00102603	0.00134815	87240000	4.12007
chr4	82940000	POLN	82895632	82986524	+	chr4	82920001	82960000	606	0.0872388	0.0714941	0.00382974	0.00440562	82940000	4.04898
chr4	80480000	SORCS2	79986038	80521507	+	chr4	80460001	80500000	424	0.086995	0.0647613	0.00355859	0.00314072	80480000	4.03479
chr2	53720000	CNTNAP2	53294665	54190322	+	chr2	53700001	53740000	51	0.0860747	0.068341	0.000345066	0.000403869	53720000	3.98125
chr2	53720000	LOC107055852	53715229	53741490	-	chr2	53700001	53740000	51	0.0860747	0.068341	0.000345066	0.000403869	53720000	3.98125
chr2	53520000	CNTNAP2	53294665	54190322	+	chr2	53500001	53540000	62	0.085656	0.0600912	0.000459565	0.000464614	53520000	3.95689
chr2	53140000	LOC112531741	53110520	53126409	+	chr2	53120001	53160000	58	0.0853023	0.0432584	0.00035653	0.000285279	53140000	3.93631
chr2	53140000	LOC112531742	53158440	53167177	+	chr2	53120001	53160000	58	0.0853023	0.0432584	0.00035653	0.000285279	53140000	3.93631
chr5	22780000	LOC107053450	22604735	22865168	+	chr5	22760001	22800000	146	0.0847546	0.068334	0.000651984	0.00113035	22780000	3.90444
chr5	22780000	LOC107053449	22743322	22794877	-	chr5	22760001	22800000	146	0.0847546	0.068334	0.000651984	0.00113035	22780000	3.90444
chr1	62800000	PTPRO	62781686	62930932	+	chr1	62780001	62820000	383	0.0846122	0.0620161	0.00252494	0.00320218	62800000	3.89615
chr2	102760000	LOC101751137	102762552	102772204	+	chr2	102740001	102780000	401	0.0844724	0.065935	0.00249372	0.00334097	102760000	3.88802
chr4	80500000	SORCS2	79986038	80521507	+	chr4	80480001	80520000	502	0.0840632	0.0635391	0.00412166	0.00384823	80500000	3.86421
chr1	43000000	KITLG	43015486	43066975	-	chr1	42980001	43020000	110	0.0836424	0.0526106	0.000565362	0.000769415	43000000	3.83973
chr2	53360000	CNTNAP2	53294665	54190322	+	chr2	53340001	53380000	89	0.0827953	0.0636719	0.000768193	0.000709365	53360000	3.79044
chr3	21300000	SMYD2	21270281	21297310	-	chr3	21280001	21320000	555	0.081976	0.0567835	0.00436506	0.00312661	21300000	3.74277
chr2	53800000	CNTNAP2	53294665	54190322	+	chr2	53780001	53820000	93	0.0818014	0.0613746	0.000630001	0.000732248	53800000	3.73261
chr3	65740000	LAMA4	65714365	65811034	+	chr3	65720001	65760000	509	0.0816733	0.0670778	0.00428916	0.00451121	65740000	3.72516
chr1	62780000	PTPRO	62781686	62930932	+	chr1	62760001	62800000	563	0.0815729	0.0605418	0.00362946	0.00470437	62780000	3.71932
chr24	6320000	VWA5A	6290704	6302733	+	chr24	6300001	6340000	54	0.0812706	0.0751752	0.000264198	0.00037402	6320000	3.70173
chr24	6320000	LOC107055075	6303228	6312920	+	chr24	6300001	6340000	54	0.0812706	0.0751752	0.000264198	0.00037402	6320000	3.70173
chr24	6320000	LOC100857473	6306644	6325844	-	chr24	6300001	6340000	54	0.0812706	0.0751752	0.000264198	0.00037402	6320000	3.70173
chr24	6320000	LOC107057437	6326368	6339592	+	chr24	6300001	6340000	54	0.0812706	0.0751752	0.000264198	0.00037402	6320000	3.70173
chr24	6320000	LOC107057439	6331771	6349448	-	chr24	6300001	6340000	54	0.0812706	0.0751752	0.000264198	0.00037402	6320000	3.70173
chr15	520000	LOC107051622	512286	602329	+	chr15	500001	540000	38	0.0809541	0.0614845	0.000246687	0.000277583	520000	3.68332
chr15	520000	HIC2	528819	604472	-	chr15	500001	540000	38	0.0809541	0.0614845	0.000246687	0.000277583	520000	3.68332
chr2	50800000	GLI3	50696713	50908081	-	chr2	50780001	50820000	102	0.080831	0.0675618	0.000547614	0.000844001	50800000	3.67615
chr11	19180000	ZFHX3	19080266	19591931	+	chr11	19160001	19200000	205	0.0807321	0.0566656	0.00104081	0.00142194	19180000	3.6704
chr2	53380000	CNTNAP2	53294665	54190322	+	chr2	53360001	53400000	95	0.0804414	0.0543234	0.000718886	0.000661654	53380000	3.65349
chr2	53780000	CNTNAP2	53294665	54190322	+	chr2	53760001	53800000	81	0.0800752	0.0638798	0.000555058	0.000676953	53780000	3.63218
chr2	53280000	CNTNAP2	53294665	54190322	+	chr2	53260001	53300000	90	0.0800679	0.0416053	0.000537239	0.000446414	53280000	3.63175
chr1	10640000	CACNA2D1	10375977	10734887	+	chr1	10620001	10660000	341	0.0783738	0.0679003	0.00209685	0.00219478	10640000	3.53319
chr2	50780000	GLI3	50696713	50908081	-	chr2	50760001	50800000	116	0.078272	0.066913	0.000611401	0.000974202	50780000	3.52726
chr2	53920000	CNTNAP2	53294665	54190322	+	chr2	53900001	53940000	60	0.0781958	0.0606245	0.000451246	0.0004914	53920000	3.52283
chr3	28820000	MOCS1	28809480	28840195	+	chr3	28800001	28840000	457	0.0781803	0.0623515	0.00328338	0.00142709	28820000	3.52193
chr3	28820000	LOC107052916	28834911	28836973	-	chr3	28800001	28840000	457	0.0781803	0.0623515	0.00328338	0.00142709	28820000	3.52193
chr2	53940000	CNTNAP2	53294665	54190322	+	chr2	53920001	53960000	78	0.0779889	0.0603249	0.000585595	0.00063389	53940000	3.51079
chr4	79280000	C4H4ORF50	79254945	79329613	-	chr4	79260001	79300000	694	0.0775704	0.0549814	0.00460711	0.00486622	79280000	3.48644
chr4	79280000	MIR1701	79263213	79263289	-	chr4	79260001	79300000	694	0.0775704	0.0549814	0.00460711	0.00486622	79280000	3.48644
chr4	82960000	POLN	82895632	82986524	+	chr4	82940001	82980000	543	0.0771214	0.0642851	0.0036221	0.00401023	82960000	3.46032
chr4	82960000	LOC107053322	82960498	82963422	-	chr4	82940001	82980000	543	0.0771214	0.0642851	0.0036221	0.00401023	82960000	3.46032
chr2	51520000	STK17A	51496731	51521460	+	chr2	51500001	51540000	119	0.0767208	0.0556804	0.000973777	0.000919996	51520000	3.43701
chr12	4620000	SLC6A1	4639380	4698391	+	chr12	4600001	4640000	322	0.0766514	0.0687143	0.0025017	0.0027704	4620000	3.43297
chr1	173400000	POSTN	173372467	173406144	+	chr1	173380001	173420000	600	0.075752	0.0706225	0.00450015	0.00447831	173400000	3.38064
chr1	90480000	EPHA3	90417946	90639025	+	chr1	90460001	90500000	680	0.0752136	0.0587349	0.00514987	0.00441886	90480000	3.34932
chr1	22020000	LOC112533160	21997011	22014012	-	chr1	22000001	22040000	584	0.0748684	0.0636401	0.00401299	0.00459248	22020000	3.32923
chr8	8680000	BRINP3	8616660	8822028	+	chr8	8660001	8700000	413	0.0747977	0.0590995	0.00292061	0.00271603	8680000	3.32512
chr2	51540000	STK17A	51496731	51521460	+	chr2	51520001	51560000	124	0.0746481	0.0534325	0.00102418	0.000963312	51540000	3.31641
chr2	51540000	LOC107052508	51545361	51570331	+	chr2	51520001	51560000	124	0.0746481	0.0534325	0.00102418	0.000963312	51540000	3.31641
chr6	25020000	STN1	24995693	25039227	-	chr6	25000001	25040000	575	0.0744679	0.054463	0.00470093	0.00371616	25020000	3.30593
chr6	25020000	SLK	25039625	25086733	+	chr6	25000001	25040000	575	0.0744679	0.054463	0.00470093	0.00371616	25020000	3.30593
chr2	53900000	CNTNAP2	53294665	54190322	+	chr2	53880001	53920000	78	0.0742871	0.0556357	0.000527723	0.000593572	53900000	3.29541
chr2	25340000	LOC107052620	25353471	25357823	+	chr2	25320001	25360000	200	0.0742266	0.0613803	0.00177073	0.00155185	25340000	3.29189
chr24	6300000	ALG9	6249060	6281703	+	chr24	6280001	6320000	94	0.074044	0.0740005	0.000760811	0.000486234	6300000	3.28127
chr24	6300000	LOC107055076	6287416	6289836	-	chr24	6280001	6320000	94	0.074044	0.0740005	0.000760811	0.000486234	6300000	3.28127
chr24	6300000	VWA5A	6290704	6302733	+	chr24	6280001	6320000	94	0.074044	0.0740005	0.000760811	0.000486234	6300000	3.28127
chr24	6300000	LOC107055075	6303228	6312920	+	chr24	6280001	6320000	94	0.074044	0.0740005	0.000760811	0.000486234	6300000	3.28127
chr24	6300000	LOC100857473	6306644	6325844	-	chr24	6280001	6320000	94	0.074044	0.0740005	0.000760811	0.000486234	6300000	3.28127
chr1	173860000	SERTM1	173839989	173855830	-	chr1	173840001	173880000	626	0.0740414	0.0565851	0.00465799	0.00479625	173860000	3.28112
chr4	82920000	POLN	82895632	82986524	+	chr4	82900001	82940000	774	0.07356	0.0611924	0.00529269	0.00585963	82920000	3.25311
chr4	80240000	SORCS2	79986038	80521507	+	chr4	80220001	80260000	453	0.0735167	0.0575876	0.00349329	0.00386059	80240000	3.25059
chr2	53740000	CNTNAP2	53294665	54190322	+	chr2	53720001	53760000	29	0.0733828	0.057219	0.000190546	0.000223585	53740000	3.2428
chr2	53740000	LOC107055852	53715229	53741490	-	chr2	53720001	53760000	29	0.0733828	0.057219	0.000190546	0.000223585	53740000	3.2428
chr7	30240000	LOC107053866	30205645	30224715	-	chr7	30220001	30260000	441	0.0733626	0.0526046	0.00343161	0.00224903	30240000	3.24162
chr7	30240000	MGAT5	30224980	30336400	+	chr7	30220001	30260000	441	0.0733626	0.0526046	0.00343161	0.00224903	30240000	3.24162
chr2	53760000	CNTNAP2	53294665	54190322	+	chr2	53740001	53780000	38	0.0733598	0.0558963	0.000243485	0.000303588	53760000	3.24146
chr2	53760000	LOC107055852	53715229	53741490	-	chr2	53740001	53780000	38	0.0733598	0.0558963	0.000243485	0.000303588	53760000	3.24146
chr2	25220000	NXPH1	25087324	25223320	+	chr2	25200001	25240000	243	0.0733587	0.0489782	0.00178159	0.00135929	25220000	3.24139
chr1	58680000	SYT10	58641078	58673767	+	chr1	58660001	58700000	272	0.073042	0.0588266	0.00214347	0.00203756	58680000	3.22297
chr2	53960000	CNTNAP2	53294665	54190322	+	chr2	53940001	53980000	78	0.0730089	0.0544094	0.000555362	0.000596509	53960000	3.22104
chr15	540000	LOC107051622	512286	602329	+	chr15	520001	560000	41	0.0728657	0.0447873	0.000254787	0.00025425	540000	3.21271
chr15	540000	HIC2	528819	604472	-	chr15	520001	560000	41	0.0728657	0.0447873	0.000254787	0.00025425	540000	3.21271
chr2	53820000	CNTNAP2	53294665	54190322	+	chr2	53800001	53840000	89	0.0723153	0.0513279	0.000587264	0.000653447	53820000	3.18069
chr2	86900000	LOC771474	86893682	86894961	-	chr2	86880001	86920000	125	0.0720385	0.0555935	0.000936125	0.000597855	86900000	3.16458
chr10	17760000	CERS3	17723099	17780108	-	chr10	17740001	17780000	698	0.0715312	0.0650053	0.00564147	0.00538622	17760000	3.13506
chr2	39460000	RBMS3	38853298	39552113	+	chr2	39440001	39480000	392	0.0714994	0.0502177	0.00264817	0.0026412	39460000	3.13321
chr8	8580000	LOC768392	8592195	8616701	-	chr8	8560001	8600000	445	0.0714778	0.064506	0.0030761	0.00320828	8580000	3.13196
chr4	80140000	SORCS2	79986038	80521507	+	chr4	80120001	80160000	519	0.0712748	0.054223	0.00376751	0.0042356	80140000	3.12015
chr1	102220000	NCAM2	102077230	102334412	+	chr1	102200001	102240000	457	0.0711499	0.0626629	0.00272169	0.00368889	102220000	3.11288
chr1	97240000	LOC101748284	97210411	97233879	+	chr1	97220001	97260000	422	0.0708591	0.0557115	0.00260113	0.00242956	97240000	3.09596
chr2	53120000	LOC112531741	53110520	53126409	+	chr2	53100001	53140000	103	0.0706216	0.0352542	0.000614284	0.000531446	53120000	3.08214
chr2	50760000	GLI3	50696713	50908081	-	chr2	50740001	50780000	152	0.0704659	0.0656585	0.00102709	0.00145444	50760000	3.07308
chr3	65760000	LAMA4	65714365	65811034	+	chr3	65740001	65780000	563	0.0703194	0.0563816	0.00453663	0.00472724	65760000	3.06456
chr1	173420000	POSTN	173372467	173406144	+	chr1	173400001	173440000	554	0.0702874	0.0671897	0.00406332	0.00419902	173420000	3.0627
chr3	80680000	FILIP1	80663835	80766330	+	chr3	80660001	80700000	509	0.070183	0.0549907	0.00400009	0.00385391	80680000	3.05662
chr14	2160000	FAM20C	2129528	2183048	+	chr14	2140001	2180000	740	0.0701117	0.0759521	0.00438712	0.00574812	2160000	3.05247
chr14	2160000	LOC112533451	2159790	2171596	-	chr14	2140001	2180000	740	0.0701117	0.0759521	0.00438712	0.00574812	2160000	3.05247
chr4	76660000	BST1	76633453	76652396	-	chr4	76640001	76680000	789	0.0699918	0.0525919	0.0057299	0.00612096	76660000	3.0455
chr4	76660000	FBXL5	76656046	76689141	+	chr4	76640001	76680000	789	0.0699918	0.0525919	0.0057299	0.00612096	76660000	3.0455
chr10	17740000	CERS3	17723099	17780108	-	chr10	17720001	17760000	589	0.0696979	0.0606831	0.00454619	0.00438039	17740000	3.0284
chr24	6340000	LOC100857473	6306644	6325844	-	chr24	6320001	6360000	43	0.0694832	0.0611444	0.000200469	0.00030184	6340000	3.01591
chr24	6340000	LOC107057437	6326368	6339592	+	chr24	6320001	6360000	43	0.0694832	0.0611444	0.000200469	0.00030184	6340000	3.01591
chr24	6340000	LOC107057439	6331771	6349448	-	chr24	6320001	6360000	43	0.0694832	0.0611444	0.000200469	0.00030184	6340000	3.01591
chr24	6340000	LOC107057438	6342895	6346292	+	chr24	6320001	6360000	43	0.0694832	0.0611444	0.000200469	0.00030184	6340000	3.01591
chr24	6340000	RIMBP3C	6351842	6362890	-	chr24	6320001	6360000	43	0.0694832	0.0611444	0.000200469	0.00030184	6340000	3.01591
chr2	51560000	LOC107052508	51545361	51570331	+	chr2	51540001	51580000	131	0.069408	0.0460028	0.000979586	0.000941421	51560000	3.01153
chr2	51560000	BLVRA	51575369	51620993	+	chr2	51540001	51580000	131	0.069408	0.0460028	0.000979586	0.000941421	51560000	3.01153
chr2	51600000	BLVRA	51575369	51620993	+	chr2	51580001	51620000	152	0.0692116	0.0467536	0.00117684	0.0011218	51600000	3.0001
chr2	51620000	BLVRA	51575369	51620993	+	chr2	51600001	51640000	136	0.0690988	0.0463582	0.00104505	0.00100572	51620000	2.99354
chr2	51620000	LOC107052507	51628872	51635660	-	chr2	51600001	51640000	136	0.0690988	0.0463582	0.00104505	0.00100572	51620000	2.99354
chr2	82620000	LOC107052663	82634621	82658935	+	chr2	82600001	82640000	260	0.0690951	0.0743171	0.00142648	0.00041867	82620000	2.99333
chr4	80460000	SORCS2	79986038	80521507	+	chr4	80440001	80480000	368	0.0689079	0.0510451	0.00303348	0.00268212	80460000	2.98243
chr2	87200000	LOC107052668	87190491	87243212	+	chr2	87180001	87220000	164	0.0687604	0.0595028	0.00139369	0.00139354	87200000	2.97385
chr3	28840000	MOCS1	28809480	28840195	+	chr3	28820001	28860000	381	0.0686806	0.0534131	0.00271734	0.00133375	28840000	2.96921
chr3	28840000	LOC107052916	28834911	28836973	-	chr3	28820001	28860000	381	0.0686806	0.0534131	0.00271734	0.00133375	28840000	2.96921
chr3	28840000	DAAM2	28850508	29051700	-	chr3	28820001	28860000	381	0.0686806	0.0534131	0.00271734	0.00133375	28840000	2.96921
chr3	80700000	FILIP1	80663835	80766330	+	chr3	80680001	80720000	489	0.0686249	0.0552726	0.00376332	0.00363691	80700000	2.96597
chr23	300000	LIN28A	283621	297445	-	chr23	280001	320000	393	0.0685963	0.0523795	0.00289685	0.00309328	300000	2.9643
chr23	300000	AIM1L	302046	311964	+	chr23	280001	320000	393	0.0685963	0.0523795	0.00289685	0.00309328	300000	2.9643
chr23	300000	LOC419545	313696	315582	-	chr23	280001	320000	393	0.0685963	0.0523795	0.00289685	0.00309328	300000	2.9643
chr23	300000	UBXN11	316847	329139	+	chr23	280001	320000	393	0.0685963	0.0523795	0.00289685	0.00309328	300000	2.9643
chr3	28800000	MOCS1	28809480	28840195	+	chr3	28780001	28820000	380	0.0685413	0.0535472	0.002819	0.00155636	28800000	2.9611
chr2	50740000	GLI3	50696713	50908081	-	chr2	50720001	50760000	147	0.0682926	0.0626444	0.00101052	0.00139094	50740000	2.94663
chr1	17560000	FAM19A5	17209169	17633993	+	chr1	17540001	17580000	122	0.0681814	0.0542151	0.000945024	0.000916901	17560000	2.94016
chr3	12540000	CDC42BPA	12390467	12553693	+	chr3	12520001	12560000	401	0.0679844	0.0538891	0.00299694	0.00302456	12540000	2.9287
chr3	12540000	COQ8A	12555712	12587575	-	chr3	12520001	12560000	401	0.0679844	0.0538891	0.00299694	0.00302456	12540000	2.9287
chr4	38480000	TBCK	38427792	38555092	+	chr4	38460001	38500000	820	0.067856	0.0467407	0.00595885	0.00468398	38480000	2.92123
chr1	42960000	TMTC3	42898823	42946402	+	chr1	42940001	42980000	182	0.0676807	0.0455644	0.00125903	0.00138444	42960000	2.91103
chr4	63780000	LOC107053248	63783991	63805686	-	chr4	63760001	63800000	385	0.0676301	0.0611733	0.00226292	0.00282705	63780000	2.90809
chr4	79300000	C4H4ORF50	79254945	79329613	-	chr4	79280001	79320000	649	0.0674287	0.0461691	0.00404086	0.00423366	79300000	2.89637
chr4	63800000	LOC107053248	63783991	63805686	-	chr4	63780001	63820000	253	0.0674175	0.0622556	0.00137333	0.00184062	63800000	2.89572
chr3	25660000	CAMKMT	25620471	25819309	+	chr3	25640001	25680000	422	0.067383	0.051199	0.00263393	0.00282292	25660000	2.89371
chr3	25660000	LOC107052928	25644550	25649297	-	chr3	25640001	25680000	422	0.067383	0.051199	0.00263393	0.00282292	25660000	2.89371
chr4	76800000	C1QTNF7	76744391	76792413	-	chr4	76780001	76820000	543	0.0671473	0.0541464	0.004206	0.00431335	76800000	2.88
chr4	76800000	LOC107053304	76807598	76809170	-	chr4	76780001	76820000	543	0.0671473	0.0541464	0.004206	0.00431335	76800000	2.88
chr23	6160000	PEA15L1	6137230	6144560	-	chr23	6140001	6180000	12	0.0670288	0.0661259	4.07094e-05	7.02845e-05	6160000	2.8731
chr23	6160000	LOC107050773	6146214	6149135	-	chr23	6140001	6180000	12	0.0670288	0.0661259	4.07094e-05	7.02845e-05	6160000	2.8731
chr8	8700000	BRINP3	8616660	8822028	+	chr8	8680001	8720000	399	0.066996	0.0517047	0.00288045	0.00271425	8700000	2.87119
chr2	53980000	CNTNAP2	53294665	54190322	+	chr2	53960001	54000000	105	0.0669529	0.0530351	0.000741288	0.000642091	53980000	2.86869
chr1	193400000	LOC112531598	193194416	193461878	+	chr1	193380001	193420000	364	0.0669329	0.0595357	0.00321711	0.00260237	193400000	2.86752
chr1	193400000	TENM4	193208187	193804627	+	chr1	193380001	193420000	364	0.0669329	0.0595357	0.00321711	0.00260237	193400000	2.86752
chr1	90500000	EPHA3	90417946	90639025	+	chr1	90480001	90520000	569	0.0666208	0.0508483	0.00420836	0.00346864	90500000	2.84936
chr15	580000	LOC107051622	512286	602329	+	chr15	560001	600000	71	0.0664062	0.039834	0.000428333	0.000436296	580000	2.83688
chr15	580000	HIC2	528819	604472	-	chr15	560001	600000	71	0.0664062	0.039834	0.000428333	0.000436296	580000	2.83688
chr2	63540000	OFCC1	63453297	63632861	+	chr2	63520001	63560000	353	0.0663796	0.0510012	0.00267679	0.0022546	63540000	2.83533
chr2	50920000	GLI3	50696713	50908081	-	chr2	50900001	50940000	142	0.0661825	0.0511541	0.000931114	0.00117873	50920000	2.82386
chr11	19040000	NFAT5	18970305	19035547	+	chr11	19020001	19060000	336	0.0661549	0.054958	0.00226038	0.00250929	19040000	2.82226
chr11	19040000	LOC101750188	19013220	19024093	-	chr11	19020001	19060000	336	0.0661549	0.054958	0.00226038	0.00250929	19040000	2.82226
chr11	19040000	NQO1	19037093	19038948	-	chr11	19020001	19060000	336	0.0661549	0.054958	0.00226038	0.00250929	19040000	2.82226
chr11	19040000	NOB1	19039525	19042068	-	chr11	19020001	19060000	336	0.0661549	0.054958	0.00226038	0.00250929	19040000	2.82226
chr11	19040000	WWP2	19042101	19074455	+	chr11	19020001	19060000	336	0.0661549	0.054958	0.00226038	0.00250929	19040000	2.82226
chr8	8660000	BRINP3	8616660	8822028	+	chr8	8640001	8680000	361	0.0661258	0.0529411	0.00248794	0.00223719	8660000	2.82056
chr11	5380000	LOC101747381	5391474	5413598	+	chr11	5360001	5400000	346	0.0660362	0.0474125	0.00209949	0.00258976	5380000	2.81535
chr1	63300000	MGST1	63277208	63283946	+	chr1	63280001	63320000	392	0.0659711	0.0462539	0.00300908	0.00253794	63300000	2.81156
chr3	38200000	GGPS1	38176333	38193128	-	chr3	38180001	38220000	538	0.0659488	0.0564412	0.00431581	0.00451288	38200000	2.81027
chr3	38200000	ARID4B	38193459	38278261	+	chr3	38180001	38220000	538	0.0659488	0.0564412	0.00431581	0.00451288	38200000	2.81027
chr3	38200000	LOC101747771	38199902	38223450	-	chr3	38180001	38220000	538	0.0659488	0.0564412	0.00431581	0.00451288	38200000	2.81027
chr4	67180000	GABRG1	67151035	67207873	+	chr4	67160001	67200000	494	0.0655747	0.0470655	0.00329209	0.00331002	67180000	2.7885
chr5	36200000	BAZ1A	36184800	36250465	-	chr5	36180001	36220000	634	0.0655219	0.0568594	0.00445283	0.00532315	36200000	2.78543
chr22	580000	RASSF2	559012	571279	+	chr22	560001	600000	52	0.0654554	0.0498124	0.000295811	0.000266129	580000	2.78156
chr22	580000	LOC107054951	571742	577370	+	chr22	560001	600000	52	0.0654554	0.0498124	0.000295811	0.000266129	580000	2.78156
chr22	580000	PRNP	577126	581857	-	chr22	560001	600000	52	0.0654554	0.0498124	0.000295811	0.000266129	580000	2.78156
chr22	580000	PROM2	590972	598174	-	chr22	560001	600000	52	0.0654554	0.0498124	0.000295811	0.000266129	580000	2.78156
chr15	560000	LOC107051622	512286	602329	+	chr15	540001	580000	60	0.065452	0.0388319	0.000357962	0.000348729	560000	2.78136
chr15	560000	HIC2	528819	604472	-	chr15	540001	580000	60	0.065452	0.0388319	0.000357962	0.000348729	560000	2.78136
chr5	32620000	STXBP6	32625797	32704972	-	chr5	32600001	32640000	380	0.0654471	0.0649728	0.00280245	0.00322494	32620000	2.78108
chr1	102180000	NCAM2	102077230	102334412	+	chr1	102160001	102200000	563	0.0653594	0.0498138	0.00317291	0.00430299	102180000	2.77597
chr5	31580000	MEIS2	31436553	31606655	+	chr5	31560001	31600000	215	0.0651696	0.0528903	0.00142835	0.00178167	31580000	2.76493
chr11	10620000	CHST8	10491016	10661041	+	chr11	10600001	10640000	624	0.0650157	0.0501852	0.00481324	0.00485732	10620000	2.75598
chr11	10620000	LOC112533266	10630746	10632411	-	chr11	10600001	10640000	624	0.0650157	0.0501852	0.00481324	0.00485732	10620000	2.75598
chr10	19540000	PIAS1	19507691	19574329	+	chr10	19520001	19560000	380	0.0648359	0.0481971	0.0028666	0.00231951	19540000	2.74551
chr2	86620000	LOC107052665	86599011	86607322	+	chr2	86600001	86640000	229	0.0646496	0.0544967	0.00159769	0.00113723	86620000	2.73467
chr2	86620000	IRX2	86607012	86613604	-	chr2	86600001	86640000	229	0.0646496	0.0544967	0.00159769	0.00113723	86620000	2.73467
chr4	32820000	DCLK2	32761779	32839561	+	chr4	32800001	32840000	548	0.0645158	0.0486276	0.00427328	0.004111	32820000	2.72689
chr5	23540000	C5H11orf49	23426707	23529812	-	chr5	23520001	23560000	459	0.0642544	0.051218	0.00376395	0.00337096	23540000	2.71168
chr5	23540000	LRP4	23544507	23624762	+	chr5	23520001	23560000	459	0.0642544	0.051218	0.00376395	0.00337096	23540000	2.71168
chr1	109780000	DSCAM	109564889	110018560	-	chr1	109760001	109800000	520	0.0641698	0.057864	0.00400132	0.00380783	109780000	2.70676
chr2	149580000	LOC112531810	149569109	149571390	-	chr2	149560001	149600000	36	0.0640948	0.0516006	0.000159562	0.000185102	149580000	2.70239
chr4	82900000	MXD4	82843102	82880589	+	chr4	82880001	82920000	761	0.0639466	0.0517938	0.00551076	0.00584968	82900000	2.69377
chr4	82900000	HAUS3	82888742	82896881	+	chr4	82880001	82920000	761	0.0639466	0.0517938	0.00551076	0.00584968	82900000	2.69377
chr4	82900000	POLN	82895632	82986524	+	chr4	82880001	82920000	761	0.0639466	0.0517938	0.00551076	0.00584968	82900000	2.69377
chr3	85080000	EYS	84814812	85589783	+	chr3	85060001	85100000	342	0.0638904	0.0391235	0.00223958	0.00152804	85080000	2.6905
chr5	36220000	BAZ1A	36184800	36250465	-	chr5	36200001	36240000	604	0.0638826	0.0605635	0.00439995	0.005231	36220000	2.69005
chr1	193420000	LOC112531598	193194416	193461878	+	chr1	193400001	193440000	359	0.0638571	0.0570026	0.0030714	0.00226773	193420000	2.68856
chr1	193420000	TENM4	193208187	193804627	+	chr1	193400001	193440000	359	0.0638571	0.0570026	0.0030714	0.00226773	193420000	2.68856
chr2	53880000	CNTNAP2	53294665	54190322	+	chr2	53860001	53900000	92	0.0637006	0.0457092	0.000608695	0.000668575	53880000	2.67946
chr7	8300000	TMEFF2	8218690	8328274	-	chr7	8280001	8320000	239	0.0635959	0.0512816	0.00134602	0.00193797	8300000	2.67337
chr3	85160000	EYS	84814812	85589783	+	chr3	85140001	85180000	292	0.0635576	0.0475065	0.00224003	0.00190862	85160000	2.67114
chr4	76640000	CD38	76603697	76622910	-	chr4	76620001	76660000	682	0.063543	0.0489583	0.00489214	0.00514741	76640000	2.67029
chr4	76640000	BST1	76633453	76652396	-	chr4	76620001	76660000	682	0.063543	0.0489583	0.00489214	0.00514741	76640000	2.67029
chr4	76640000	FBXL5	76656046	76689141	+	chr4	76620001	76660000	682	0.063543	0.0489583	0.00489214	0.00514741	76640000	2.67029
chr11	12720000	LOC112533282	12666598	12746825	-	chr11	12700001	12740000	378	0.0631973	0.0566134	0.00199808	0.00271635	12720000	2.65018
chr1	88340000	BBX	88323582	88464943	+	chr1	88320001	88360000	718	0.0630029	0.0487561	0.00563634	0.00490842	88340000	2.63886
chr2	51580000	LOC107052508	51545361	51570331	+	chr2	51560001	51600000	144	0.0629639	0.0420743	0.00108166	0.00105985	51580000	2.6366
chr2	51580000	BLVRA	51575369	51620993	+	chr2	51560001	51600000	144	0.0629639	0.0420743	0.00108166	0.00105985	51580000	2.6366
chr4	79340000	C4H4ORF50	79254945	79329613	-	chr4	79320001	79360000	583	0.0627581	0.0459922	0.00431619	0.0041806	79340000	2.62462
chr4	79340000	JAKMIP1	79330603	79435155	-	chr4	79320001	79360000	583	0.0627581	0.0459922	0.00431619	0.0041806	79340000	2.62462
chr2	51500000	HECW1	51254034	51490083	+	chr2	51480001	51520000	121	0.062704	0.0411902	0.000831607	0.00083939	51500000	2.62147
chr2	51500000	LOC107052511	51488221	51496635	-	chr2	51480001	51520000	121	0.062704	0.0411902	0.000831607	0.00083939	51500000	2.62147
chr2	51500000	STK17A	51496731	51521460	+	chr2	51480001	51520000	121	0.062704	0.0411902	0.000831607	0.00083939	51500000	2.62147
chr2	53160000	LOC112531742	53158440	53167177	+	chr2	53140001	53180000	94	0.0626972	0.0314336	0.000521513	0.000499553	53160000	2.62108
chr2	53180000	LOC112531742	53158440	53167177	+	chr2	53160001	53200000	148	0.0626478	0.0295925	0.000787822	0.000746858	53180000	2.6182
chr8	8420000	LOC101748818	8396311	8413370	-	chr8	8400001	8440000	488	0.0626103	0.0504674	0.00342892	0.00345214	8420000	2.61602
chr8	8420000	RNF2	8413494	8429762	+	chr8	8400001	8440000	488	0.0626103	0.0504674	0.00342892	0.00345214	8420000	2.61602
chr8	8420000	LOC107056653	8433716	8442148	-	chr8	8400001	8440000	488	0.0626103	0.0504674	0.00342892	0.00345214	8420000	2.61602
chr8	8420000	LOC107053946	8436328	8437704	-	chr8	8400001	8440000	488	0.0626103	0.0504674	0.00342892	0.00345214	8420000	2.61602
chr3	86560000	LOC107053149	86550411	86553546	-	chr3	86540001	86580000	491	0.062548	0.048043	0.0037235	0.00368275	86560000	2.6124
chr22	560000	SLC23A2	488428	551188	+	chr22	540001	580000	52	0.0624842	0.0488002	0.000303347	0.000283706	560000	2.60869
chr22	560000	RASSF2	559012	571279	+	chr22	540001	580000	52	0.0624842	0.0488002	0.000303347	0.000283706	560000	2.60869
chr22	560000	LOC107054951	571742	577370	+	chr22	540001	580000	52	0.0624842	0.0488002	0.000303347	0.000283706	560000	2.60869
chr22	560000	PRNP	577126	581857	-	chr22	540001	580000	52	0.0624842	0.0488002	0.000303347	0.000283706	560000	2.60869
chr1	184160000	CEP126	184103813	184140847	-	chr1	184140001	184180000	346	0.0624354	0.0363552	0.0023254	0.0018295	184160000	2.60585
chr1	184160000	ANGPTL5	184143212	184157279	+	chr1	184140001	184180000	346	0.0624354	0.0363552	0.0023254	0.0018295	184160000	2.60585
chr1	184160000	LOC107055527	184164401	184169095	+	chr1	184140001	184180000	346	0.0624354	0.0363552	0.0023254	0.0018295	184160000	2.60585
chr1	184160000	LOC107055546	184174026	184175899	+	chr1	184140001	184180000	346	0.0624354	0.0363552	0.0023254	0.0018295	184160000	2.60585
chr4	79260000	CRMP1	79205101	79249918	-	chr4	79240001	79280000	668	0.0623929	0.0458817	0.00446818	0.00476927	79260000	2.60337
chr4	79260000	C4H4ORF50	79254945	79329613	-	chr4	79240001	79280000	668	0.0623929	0.0458817	0.00446818	0.00476927	79260000	2.60337
chr4	79260000	MIR1701	79263213	79263289	-	chr4	79240001	79280000	668	0.0623929	0.0458817	0.00446818	0.00476927	79260000	2.60337
chr1	170320000	FNDC3A	170318524	170431952	+	chr1	170300001	170340000	492	0.0621929	0.0418793	0.00363696	0.00299827	170320000	2.59174
chr11	5400000	LOC101747381	5391474	5413598	+	chr11	5380001	5420000	393	0.0619121	0.0439456	0.00229512	0.00286133	5400000	2.5754
chr5	22600000	ASTL	22587192	22599070	+	chr5	22580001	22620000	403	0.0617682	0.0634228	0.0025473	0.00337837	22600000	2.56703
chr5	22600000	LOC107053450	22604735	22865168	+	chr5	22580001	22620000	403	0.0617682	0.0634228	0.0025473	0.00337837	22600000	2.56703
chr5	31600000	MEIS2	31436553	31606655	+	chr5	31580001	31620000	230	0.0617556	0.0524092	0.00161214	0.00187492	31600000	2.56629
chr5	31600000	LOC107053500	31612661	31707286	+	chr5	31580001	31620000	230	0.0617556	0.0524092	0.00161214	0.00187492	31600000	2.56629
chr4	77120000	LOC112532438	77137505	77142858	+	chr4	77100001	77140000	339	0.061269	0.0383534	0.00223053	0.00209903	77120000	2.53798
chr11	18860000	MC1R	18840646	18841590	+	chr11	18840001	18880000	461	0.0612645	0.0568313	0.00336783	0.00298262	18860000	2.53772
chr11	18860000	TUBB3	18842707	18845130	+	chr11	18840001	18880000	461	0.0612645	0.0568313	0.00336783	0.00298262	18860000	2.53772
chr11	18860000	DEF8	18845940	18849715	+	chr11	18840001	18880000	461	0.0612645	0.0568313	0.00336783	0.00298262	18860000	2.53772
chr11	18860000	DBNDD1	18850040	18853330	-	chr11	18840001	18880000	461	0.0612645	0.0568313	0.00336783	0.00298262	18860000	2.53772
chr11	18860000	GAS8	18853483	18861157	+	chr11	18840001	18880000	461	0.0612645	0.0568313	0.00336783	0.00298262	18860000	2.53772
chr11	18860000	URAH	18861161	18864035	-	chr11	18840001	18880000	461	0.0612645	0.0568313	0.00336783	0.00298262	18860000	2.53772
chr11	18860000	CDH3	18864168	18869882	+	chr11	18840001	18880000	461	0.0612645	0.0568313	0.00336783	0.00298262	18860000	2.53772
chr11	18860000	CDH1	18870441	18879210	+	chr11	18840001	18880000	461	0.0612645	0.0568313	0.00336783	0.00298262	18860000	2.53772
chr7	8320000	TMEFF2	8218690	8328274	-	chr7	8300001	8340000	199	0.0612351	0.0454102	0.00131963	0.00150338	8320000	2.53601
chr2	81900000	LOC107052659	81866149	81885820	-	chr2	81880001	81920000	191	0.0611557	0.0579932	0.00127704	0.000612644	81900000	2.53139
chr5	37580000	SSTR1	37561121	37562401	+	chr5	37560001	37600000	659	0.0611106	0.0505942	0.00539447	0.00476119	37580000	2.52877
chr5	37580000	LOC112532542	37575133	37580625	+	chr5	37560001	37600000	659	0.0611106	0.0505942	0.00539447	0.00476119	37580000	2.52877
chr2	39440000	RBMS3	38853298	39552113	+	chr2	39420001	39460000	411	0.061061	0.0450998	0.00297252	0.00292494	39440000	2.52588
chr8	8600000	LOC768392	8592195	8616701	-	chr8	8580001	8620000	441	0.0609644	0.0629527	0.00298109	0.00345403	8600000	2.52026
chr8	8600000	BRINP3	8616660	8822028	+	chr8	8580001	8620000	441	0.0609644	0.0629527	0.00298109	0.00345403	8600000	2.52026
chr20	10740000	SLC35C2	10726442	10731744	-	chr20	10720001	10760000	528	0.0609018	0.0544764	0.00392099	0.0038514	10740000	2.51662
chr20	10740000	ELMO2	10731820	10750416	-	chr20	10720001	10760000	528	0.0609018	0.0544764	0.00392099	0.0038514	10740000	2.51662
chr20	10740000	SNRPL	10750447	10753198	+	chr20	10720001	10760000	528	0.0609018	0.0544764	0.00392099	0.0038514	10740000	2.51662
chr20	10740000	DDX27	10753849	10759823	-	chr20	10720001	10760000	528	0.0609018	0.0544764	0.00392099	0.0038514	10740000	2.51662
chr1	42940000	TMTC3	42898823	42946402	+	chr1	42920001	42960000	230	0.0607745	0.0412122	0.00152241	0.00177678	42940000	2.50921
chr11	80000	LOC415616	24492	109762	-	chr11	60001	100000	254	0.0607721	0.0644585	0.00229281	0.00157891	80000	2.50907
chr11	80000	PLA2G15	72854	94034	+	chr11	60001	100000	254	0.0607721	0.0644585	0.00229281	0.00157891	80000	2.50907
chr1	87780000	CBLB	87755406	87881292	-	chr1	87760001	87800000	500	0.0606374	0.0486609	0.00302375	0.00350545	87780000	2.50123
chr2	53840000	CNTNAP2	53294665	54190322	+	chr2	53820001	53860000	87	0.0605766	0.0461089	0.000611812	0.000673101	53840000	2.4977
chr5	22820000	LOC107053450	22604735	22865168	+	chr5	22800001	22840000	172	0.0605478	0.050368	0.00109807	0.0013246	22820000	2.49602
chr24	6380000	RIMBP3C	6351842	6362890	-	chr24	6360001	6400000	152	0.0602626	0.0501511	0.00101899	0.00122208	6380000	2.47943
chr24	6380000	LOC112530260	6372931	6374692	+	chr24	6360001	6400000	152	0.0602626	0.0501511	0.00101899	0.00122208	6380000	2.47943
chr24	6380000	LOC112530259	6374695	6376095	+	chr24	6360001	6400000	152	0.0602626	0.0501511	0.00101899	0.00122208	6380000	2.47943
chr4	80260000	SORCS2	79986038	80521507	+	chr4	80240001	80280000	521	0.0602171	0.046322	0.00366022	0.00421243	80260000	2.47678
chr3	87500000	HMGCLL1	87481259	87554323	+	chr3	87480001	87520000	493	0.0600919	0.0478095	0.00367675	0.00356793	87500000	2.46949
chr1	173840000	SERTM1	173839989	173855830	-	chr1	173820001	173860000	643	0.0600458	0.0499006	0.00492388	0.00545532	173840000	2.46681
chr2	100460000	DLGAP1L	100411775	100803477	+	chr2	100440001	100480000	509	0.0600293	0.0433258	0.00378145	0.00335881	100460000	2.46585
chr2	25160000	NXPH1	25087324	25223320	+	chr2	25140001	25180000	301	0.0600069	0.0397061	0.00206129	0.00135568	25160000	2.46455
chr10	20140000	ADAMTS7	20113957	20159441	+	chr10	20120001	20160000	307	0.0599423	0.0413184	0.00173314	0.000739653	20140000	2.46079
chr15	12920000	TPCN1	12876678	12931987	-	chr15	12900001	12940000	95	0.0598381	0.0328723	0.000478086	0.000452365	12920000	2.45473
chr15	12920000	RITA1	12933971	12935484	-	chr15	12900001	12940000	95	0.0598381	0.0328723	0.000478086	0.000452365	12920000	2.45473
chr2	94120000	CCDC102B	94071946	94203332	-	chr2	94100001	94140000	182	0.0597054	0.0554957	0.00133926	0.00168589	94120000	2.44701
chr19	7220000	OPNP	7197445	7200236	+	chr19	7200001	7240000	612	0.0596788	0.0540341	0.00480169	0.00470499	7220000	2.44546
chr19	7220000	TEX14	7202205	7227996	-	chr19	7200001	7240000	612	0.0596788	0.0540341	0.00480169	0.00470499	7220000	2.44546
chr19	7220000	LOC112530097	7224175	7224388	-	chr19	7200001	7240000	612	0.0596788	0.0540341	0.00480169	0.00470499	7220000	2.44546
chr19	7220000	LOC112530098	7225021	7225233	-	chr19	7200001	7240000	612	0.0596788	0.0540341	0.00480169	0.00470499	7220000	2.44546
chr19	7220000	LOC112530089	7226298	7226511	-	chr19	7200001	7240000	612	0.0596788	0.0540341	0.00480169	0.00470499	7220000	2.44546
chr19	7220000	RAD51C	7228177	7244664	+	chr19	7200001	7240000	612	0.0596788	0.0540341	0.00480169	0.00470499	7220000	2.44546
chr1	173800000	SMAD9	173744731	173786052	+	chr1	173780001	173820000	610	0.0594775	0.0461829	0.00454106	0.00474009	173800000	2.43375
chr1	173800000	RFXAP	173788648	173795652	-	chr1	173780001	173820000	610	0.0594775	0.0461829	0.00454106	0.00474009	173800000	2.43375
chr3	85100000	EYS	84814812	85589783	+	chr3	85080001	85120000	274	0.0594676	0.0374105	0.00178963	0.00124565	85100000	2.43317
chr1	104060000	APP	103922156	104122174	-	chr1	104040001	104080000	685	0.0594466	0.0487583	0.00598224	0.00585628	104060000	2.43195
chr5	33100000	NOVA1	33003556	33186053	-	chr5	33080001	33120000	148	0.0594055	0.0617539	0.00111973	0.000685865	33100000	2.42956
chr8	8480000	LOC107056669	8468842	8474225	+	chr8	8460001	8500000	523	0.0592308	0.0497798	0.00360533	0.00390835	8480000	2.41939
chr5	33400000	LOC107053600	33371660	33384263	-	chr5	33380001	33420000	253	0.059032	0.0515237	0.00164211	0.000953467	33400000	2.40783
chr4	76820000	LOC107053304	76807598	76809170	-	chr4	76800001	76840000	545	0.0589745	0.0478965	0.00422106	0.00421852	76820000	2.40448
chr4	76820000	CPEB2	76829299	76885630	-	chr4	76800001	76840000	545	0.0589745	0.0478965	0.00422106	0.00421852	76820000	2.40448
chr2	25120000	NXPH1	25087324	25223320	+	chr2	25100001	25140000	367	0.0589462	0.051403	0.00300804	0.00260488	25120000	2.40283
chr11	19480000	ZFHX3	19080266	19591931	+	chr11	19460001	19500000	339	0.0587871	0.0504421	0.00238534	0.00217631	19480000	2.39358
chr11	19480000	MIR1699	19489310	19489406	-	chr11	19460001	19500000	339	0.0587871	0.0504421	0.00238534	0.00217631	19480000	2.39358
chr2	53860000	CNTNAP2	53294665	54190322	+	chr2	53840001	53880000	86	0.0587476	0.0431498	0.000605169	0.00066021	53860000	2.39128
chr3	87080000	DST	86843525	87138440	+	chr3	87060001	87100000	459	0.0586418	0.0521686	0.00302638	0.00314097	87080000	2.38512
chr4	32800000	DCLK2	32761779	32839561	+	chr4	32780001	32820000	570	0.0583871	0.0427481	0.00443887	0.0044381	32800000	2.3703
chr1	170340000	FNDC3A	170318524	170431952	+	chr1	170320001	170360000	630	0.0582729	0.0431447	0.00480524	0.00378215	170340000	2.36366
chr8	24740000	CC2D1B	24697053	24728230	-	chr8	24720001	24760000	634	0.058258	0.0536274	0.00530898	0.00448216	24740000	2.36279
chr8	24740000	ORC1	24728875	24744099	-	chr8	24720001	24760000	634	0.058258	0.0536274	0.00530898	0.00448216	24740000	2.36279
chr8	24740000	PRPF38A	24744320	24748574	+	chr8	24720001	24760000	634	0.058258	0.0536274	0.00530898	0.00448216	24740000	2.36279
chr8	24740000	ZCCHC11	24747504	24795600	-	chr8	24720001	24760000	634	0.058258	0.0536274	0.00530898	0.00448216	24740000	2.36279
chr3	85260000	EYS	84814812	85589783	+	chr3	85240001	85280000	182	0.0581856	0.0470045	0.00149769	0.00147864	85260000	2.35858
chr3	85260000	LOC112532136	85278854	85287972	-	chr3	85240001	85280000	182	0.0581856	0.0470045	0.00149769	0.00147864	85260000	2.35858
chr7	30260000	MGAT5	30224980	30336400	+	chr7	30240001	30280000	468	0.0581569	0.0394223	0.00332322	0.00238746	30260000	2.35691
chr5	40680000	NRXN3	39728194	40668982	+	chr5	40660001	40700000	375	0.0581315	0.0460923	0.00312628	0.00209682	40680000	2.35543
chr2	100480000	DLGAP1L	100411775	100803477	+	chr2	100460001	100500000	506	0.0581072	0.0430074	0.00375243	0.00319671	100480000	2.35402
chr11	18680000	ANKRD11	18614101	18695079	-	chr11	18660001	18700000	536	0.0580682	0.0451235	0.00273702	0.00361702	18680000	2.35175
chr11	18680000	MIR1785	18682695	18682796	-	chr11	18660001	18700000	536	0.0580682	0.0451235	0.00273702	0.00361702	18680000	2.35175
chr3	32340000	LOC100858777	32320849	32347817	-	chr3	32320001	32360000	738	0.0580629	0.050998	0.00579853	0.00554977	32340000	2.35144
chr3	32340000	LOC107052892	32351246	32361845	+	chr3	32320001	32360000	738	0.0580629	0.050998	0.00579853	0.00554977	32340000	2.35144
chr1	97220000	LOC101748284	97210411	97233879	+	chr1	97200001	97240000	338	0.058041	0.0464919	0.00201815	0.00207267	97220000	2.35017
chr2	49160000	AMPH	49138824	49243847	-	chr2	49140001	49180000	338	0.0579775	0.0459111	0.00265645	0.00254867	49160000	2.34647
chr4	38460000	TBCK	38427792	38555092	+	chr4	38440001	38480000	881	0.0579614	0.0415244	0.00651981	0.00539624	38460000	2.34554
chr4	80280000	SORCS2	79986038	80521507	+	chr4	80260001	80300000	619	0.057947	0.0445427	0.00423996	0.00495756	80280000	2.3447
chr10	17780000	CERS3	17723099	17780108	-	chr10	17760001	17800000	660	0.057853	0.0524728	0.00529684	0.0051294	17780000	2.33923
chr10	17780000	ASB7	17780248	17810460	+	chr10	17760001	17800000	660	0.057853	0.0524728	0.00529684	0.0051294	17780000	2.33923
chr1	173380000	POSTN	173372467	173406144	+	chr1	173360001	173400000	609	0.0577922	0.0514579	0.00471824	0.00456111	173380000	2.33569
chr1	10620000	CACNA2D1	10375977	10734887	+	chr1	10600001	10640000	457	0.0576531	0.0519605	0.00281759	0.00305209	10620000	2.3276
chr3	87100000	DST	86843525	87138440	+	chr3	87080001	87120000	509	0.057516	0.0462795	0.00321818	0.00331809	87100000	2.31962
chr3	26380000	PRKCE	26337655	26619738	+	chr3	26360001	26400000	540	0.0575151	0.0434768	0.00414466	0.00339321	26380000	2.31957
chr3	26380000	LOC107052923	26385570	26390239	+	chr3	26360001	26400000	540	0.0575151	0.0434768	0.00414466	0.00339321	26380000	2.31957
chr17	10100000	PBX3	10025799	10123538	+	chr17	10080001	10120000	198	0.0573763	0.0355299	0.00117953	0.00135115	10100000	2.31149
chr1	193440000	LOC112531598	193194416	193461878	+	chr1	193420001	193460000	352	0.0573415	0.0536636	0.002982	0.00224976	193440000	2.30947
chr1	193440000	TENM4	193208187	193804627	+	chr1	193420001	193460000	352	0.0573415	0.0536636	0.002982	0.00224976	193440000	2.30947
chr2	63520000	OFCC1	63453297	63632861	+	chr2	63500001	63540000	245	0.0573201	0.045665	0.00194428	0.00156321	63520000	2.30822
chr8	8400000	FAM129A	8332543	8393146	-	chr8	8380001	8420000	671	0.0572898	0.0440466	0.00481615	0.0049058	8400000	2.30646
chr8	8400000	LOC101751158	8393114	8395034	+	chr8	8380001	8420000	671	0.0572898	0.0440466	0.00481615	0.0049058	8400000	2.30646
chr8	8400000	LOC101748818	8396311	8413370	-	chr8	8380001	8420000	671	0.0572898	0.0440466	0.00481615	0.0049058	8400000	2.30646
chr8	8400000	RNF2	8413494	8429762	+	chr8	8380001	8420000	671	0.0572898	0.0440466	0.00481615	0.0049058	8400000	2.30646
chr4	79320000	C4H4ORF50	79254945	79329613	-	chr4	79300001	79340000	637	0.0571378	0.0396344	0.00416667	0.00417769	79320000	2.29762
chr4	79320000	JAKMIP1	79330603	79435155	-	chr4	79300001	79340000	637	0.0571378	0.0396344	0.00416667	0.00417769	79320000	2.29762
chr22	740000	PPP2R2A	686545	726028	-	chr22	720001	760000	57	0.0571254	0.0485989	0.000308645	0.000262461	740000	2.2969
chr22	740000	LOC101751589	748676	750819	-	chr22	720001	760000	57	0.0571254	0.0485989	0.000308645	0.000262461	740000	2.2969
chr22	740000	EBF2	752073	875595	+	chr22	720001	760000	57	0.0571254	0.0485989	0.000308645	0.000262461	740000	2.2969
chr1	17580000	FAM19A5	17209169	17633993	+	chr1	17560001	17600000	93	0.0570426	0.0458544	0.000763144	0.000727	17580000	2.29208
chr1	82880000	LSAMP	82040709	83004667	+	chr1	82860001	82900000	547	0.0569476	0.0495019	0.00363787	0.0044926	82880000	2.28655
chr4	64520000	DLC1	64328210	64588135	+	chr4	64500001	64540000	342	0.0568858	0.0480425	0.00302358	0.00234464	64520000	2.28295
chr5	23560000	LRP4	23544507	23624762	+	chr5	23540001	23580000	439	0.0568823	0.0440795	0.00350487	0.0031137	23560000	2.28275
chr4	58020000	LOC112532285	57989182	58001678	-	chr4	58000001	58040000	733	0.0568766	0.0449766	0.00550759	0.00540604	58020000	2.28242
chr4	58020000	EGF	58017066	58073689	-	chr4	58000001	58040000	733	0.0568766	0.0449766	0.00550759	0.00540604	58020000	2.28242
chr5	33520000	LOC112532568	33495635	33506348	+	chr5	33500001	33540000	361	0.056826	0.0418112	0.00243324	0.00171004	33520000	2.27948
chr5	33520000	LOC101747618	33534158	33599960	-	chr5	33500001	33540000	361	0.056826	0.0418112	0.00243324	0.00171004	33520000	2.27948
chr5	33000000	NOVA1	33003556	33186053	-	chr5	32980001	33020000	220	0.0567149	0.0566791	0.00164671	0.000955685	33000000	2.27301
chr10	10660000	FBN1	10622651	10768893	-	chr10	10640001	10680000	434	0.0566821	0.0482952	0.00325105	0.00326324	10660000	2.2711
chr5	58400000	PSMC6	58368962	58380732	+	chr5	58380001	58420000	662	0.0565987	0.0413142	0.0049132	0.00407224	58400000	2.26625
chr5	58400000	STYX	58381369	58394605	+	chr5	58380001	58420000	662	0.0565987	0.0413142	0.0049132	0.00407224	58400000	2.26625
chr5	58400000	GNPNAT1	58397854	58403966	-	chr5	58380001	58420000	662	0.0565987	0.0413142	0.0049132	0.00407224	58400000	2.26625
chr5	58400000	FERMT2	58412614	58449902	-	chr5	58380001	58420000	662	0.0565987	0.0413142	0.0049132	0.00407224	58400000	2.26625
chr10	7600000	ALDH1A2	7557497	7611703	+	chr10	7580001	7620000	349	0.05658	0.0475749	0.00289277	0.00245087	7600000	2.26516
chr10	7600000	LOC107052129	7573507	7609708	-	chr10	7580001	7620000	349	0.05658	0.0475749	0.00289277	0.00245087	7600000	2.26516
chr3	85340000	EYS	84814812	85589783	+	chr3	85320001	85360000	116	0.0564748	0.0486303	0.000801836	0.000700715	85340000	2.25904
chr4	13840000	LOC107052089	13823889	13875803	-	chr4	13820001	13860000	593	0.0562165	0.0370406	0.00453811	0.00460721	13840000	2.24401
chr1	26360000	FOXP2	26047195	26460767	-	chr1	26340001	26380000	697	0.0561702	0.0387256	0.00472072	0.00376981	26360000	2.24132
chr11	12700000	LOC112533282	12666598	12746825	-	chr11	12680001	12720000	374	0.0560191	0.0497873	0.00202844	0.00270874	12700000	2.23253
chr5	32720000	STXBP6	32625797	32704972	-	chr5	32700001	32740000	304	0.0560187	0.054259	0.002307	0.00175334	32720000	2.2325
chr1	36960000	TRHDE	36731205	36958919	+	chr1	36940001	36980000	479	0.0559054	0.051596	0.00357382	0.00330773	36960000	2.22591
chr2	39060000	RBMS3	38853298	39552113	+	chr2	39040001	39080000	431	0.0558922	0.0476009	0.00309711	0.00338245	39060000	2.22514
chr3	84980000	EYS	84814812	85589783	+	chr3	84960001	85000000	205	0.0558594	0.0452451	0.0014701	0.00100313	84980000	2.22324
chr3	84980000	LOC112532138	84936473	84964342	+	chr3	84960001	85000000	205	0.0558594	0.0452451	0.0014701	0.00100313	84980000	2.22324
chr6	15880000	KAT6B	15828348	15924236	-	chr6	15860001	15900000	495	0.0557525	0.046925	0.00334801	0.00348528	15880000	2.21702
chr6	15880000	LOC107053654	15876636	15889109	-	chr6	15860001	15900000	495	0.0557525	0.046925	0.00334801	0.00348528	15880000	2.21702
chr1	73260000	FAR2	73178324	73325068	+	chr1	73240001	73280000	219	0.0556734	0.0505184	0.0015409	0.0016704	73260000	2.21241
chr2	54000000	CNTNAP2	53294665	54190322	+	chr2	53980001	54020000	171	0.0554461	0.0474266	0.00117613	0.000894626	54000000	2.19919
chr8	12100000	MIR1610	12119261	12119348	-	chr8	12080001	12120000	171	0.0554195	0.0487904	0.00155316	0.00171735	12100000	2.19764
chr8	12100000	DPH5	12119353	12140706	+	chr8	12080001	12120000	171	0.0554195	0.0487904	0.00155316	0.00171735	12100000	2.19764
chr11	100000	LOC415616	24492	109762	-	chr11	80001	120000	265	0.0554128	0.0571314	0.00229231	0.00211184	100000	2.19725
chr11	100000	PLA2G15	72854	94034	+	chr11	80001	120000	265	0.0554128	0.0571314	0.00229231	0.00211184	100000	2.19725
chr4	38500000	TBCK	38427792	38555092	+	chr4	38480001	38520000	737	0.055309	0.0393621	0.0056762	0.00446659	38500000	2.19121
chr7	8280000	TMEFF2	8218690	8328274	-	chr7	8260001	8300000	215	0.0552683	0.0463832	0.00130214	0.00171987	8280000	2.18884
chr8	8720000	BRINP3	8616660	8822028	+	chr8	8700001	8740000	374	0.0552252	0.0417516	0.00259706	0.00222237	8720000	2.18634
chr3	12520000	CDC42BPA	12390467	12553693	+	chr3	12500001	12540000	451	0.0552229	0.047002	0.00351349	0.00337493	12520000	2.1862
chr3	85280000	EYS	84814812	85589783	+	chr3	85260001	85300000	205	0.0552151	0.0467579	0.00177826	0.00171615	85280000	2.18575
chr3	85280000	LOC112532136	85278854	85287972	-	chr3	85260001	85300000	205	0.0552151	0.0467579	0.00177826	0.00171615	85280000	2.18575
chr6	12460000	UNC5B	12473980	12504916	+	chr6	12440001	12480000	479	0.0551612	0.0412652	0.00355223	0.00338561	12460000	2.18261
chr23	320000	AIM1L	302046	311964	+	chr23	300001	340000	342	0.0550813	0.0412934	0.00253061	0.00253755	320000	2.17796
chr23	320000	LOC419545	313696	315582	-	chr23	300001	340000	342	0.0550813	0.0412934	0.00253061	0.00253755	320000	2.17796
chr23	320000	UBXN11	316847	329139	+	chr23	300001	340000	342	0.0550813	0.0412934	0.00253061	0.00253755	320000	2.17796
chr23	320000	SH3BGRL3	328671	330552	-	chr23	300001	340000	342	0.0550813	0.0412934	0.00253061	0.00253755	320000	2.17796
chr23	320000	CEP85	330747	343807	-	chr23	300001	340000	342	0.0550813	0.0412934	0.00253061	0.00253755	320000	2.17796
chr2	108980000	SNTG1	108765155	109096721	+	chr2	108960001	109000000	243	0.0550714	0.0448692	0.00148206	0.00123443	108980000	2.17739
chr2	54020000	CNTNAP2	53294665	54190322	+	chr2	54000001	54040000	192	0.0550186	0.0488123	0.00136676	0.000918741	54020000	2.17432
chr4	18540000	AFF2	18180931	18535921	-	chr4	18520001	18560000	98	0.0550145	0.0431865	0.000646105	0.00044742	18540000	2.17408
chr1	42700000	LOC107052879	42705916	42815085	+	chr1	42680001	42720000	134	0.0549668	0.0427446	0.000697418	0.000974622	42700000	2.1713
chr3	85320000	EYS	84814812	85589783	+	chr3	85300001	85340000	117	0.0548489	0.0470288	0.000880642	0.000701176	85320000	2.16444
chr5	33480000	LOC112532568	33495635	33506348	+	chr5	33460001	33500000	255	0.0547064	0.0413657	0.0016288	0.00106004	33480000	2.15615
chr12	8920000	ARHGEF3	8830149	8941863	-	chr12	8900001	8940000	524	0.0546435	0.0444748	0.00405153	0.00375675	8920000	2.15249
chr1	22000000	GPR37	21985328	21997138	+	chr1	21980001	22020000	616	0.0546224	0.0461472	0.00429368	0.00468018	22000000	2.15126
chr1	22000000	LOC112533160	21997011	22014012	-	chr1	21980001	22020000	616	0.0546224	0.0461472	0.00429368	0.00468018	22000000	2.15126
chr4	18480000	AFF2	18180931	18535921	-	chr4	18460001	18500000	108	0.0545962	0.0439781	0.000726893	0.000533538	18480000	2.14974
chr22	720000	PPP2R2A	686545	726028	-	chr22	700001	740000	71	0.0545693	0.0434332	0.00035863	0.000304148	720000	2.14817
chr4	13820000	KCNE5	13800702	13801013	+	chr4	13800001	13840000	608	0.0545102	0.0393486	0.00397393	0.00475978	13820000	2.14474
chr4	13820000	NXT2	13807631	13813922	-	chr4	13800001	13840000	608	0.0545102	0.0393486	0.00397393	0.00475978	13820000	2.14474
chr4	13820000	LOC107052089	13823889	13875803	-	chr4	13800001	13840000	608	0.0545102	0.0393486	0.00397393	0.00475978	13820000	2.14474
chr3	85180000	EYS	84814812	85589783	+	chr3	85160001	85200000	291	0.0545098	0.0444116	0.00252877	0.00240626	85180000	2.14471
chr15	12860000	LHX5	12856692	12863226	+	chr15	12840001	12880000	77	0.054466	0.0453787	0.000396057	0.000469052	12860000	2.14216
chr15	12860000	SDSL	12864255	12866423	-	chr15	12840001	12880000	77	0.054466	0.0453787	0.000396057	0.000469052	12860000	2.14216
chr15	12860000	PLBD2	12867340	12871220	-	chr15	12840001	12880000	77	0.054466	0.0453787	0.000396057	0.000469052	12860000	2.14216
chr15	12860000	SLC8B1	12871220	12875874	+	chr15	12840001	12880000	77	0.054466	0.0453787	0.000396057	0.000469052	12860000	2.14216
chr15	12860000	TPCN1	12876678	12931987	-	chr15	12840001	12880000	77	0.054466	0.0453787	0.000396057	0.000469052	12860000	2.14216
chr3	64760000	HS3ST5	64585525	64787028	+	chr3	64740001	64780000	341	0.0544557	0.042711	0.00273137	0.00261413	64760000	2.14156
chr5	31620000	MEIS2	31436553	31606655	+	chr5	31600001	31640000	368	0.0543593	0.047984	0.00282673	0.00293283	31620000	2.13596
chr5	31620000	LOC107053500	31612661	31707286	+	chr5	31600001	31640000	368	0.0543593	0.047984	0.00282673	0.00293283	31620000	2.13596
chr2	81880000	LOC107052659	81866149	81885820	-	chr2	81860001	81900000	215	0.0543539	0.056851	0.00124878	0.000983841	81880000	2.13564
chr4	18520000	AFF2	18180931	18535921	-	chr4	18500001	18540000	91	0.0543361	0.0397211	0.000572053	0.0004295	18520000	2.13461
chr1	44780000	LOC101750670	44737319	44838186	-	chr1	44760001	44800000	626	0.0542851	0.0415043	0.00445912	0.00487486	44780000	2.13164
chr23	1540000	GBP1	1516287	1521091	+	chr23	1520001	1560000	638	0.0542475	0.0406541	0.00501936	0.00474874	1540000	2.12945
chr23	1540000	STX12	1524235	1536931	+	chr23	1520001	1560000	638	0.0542475	0.0406541	0.00501936	0.00474874	1540000	2.12945
chr23	1540000	PPP1R8	1537619	1555238	+	chr23	1520001	1560000	638	0.0542475	0.0406541	0.00501936	0.00474874	1540000	2.12945
chr23	1540000	LOC112530235	1547448	1547613	+	chr23	1520001	1560000	638	0.0542475	0.0406541	0.00501936	0.00474874	1540000	2.12945
chr2	73340000	CDH12	72977858	73388001	+	chr2	73320001	73360000	349	0.054241	0.0406415	0.00244512	0.00278731	73340000	2.12907
chr1	57560000	DGKI	57435570	57652011	+	chr1	57540001	57580000	456	0.0542247	0.041641	0.00320197	0.00368722	57560000	2.12812
chr2	108960000	SNTG1	108765155	109096721	+	chr2	108940001	108980000	232	0.0541655	0.0431782	0.00151877	0.00140104	108960000	2.12468
chr4	67160000	LOC107053238	67120904	67150851	-	chr4	67140001	67180000	567	0.0540667	0.0396624	0.00414185	0.00404802	67160000	2.11893
chr4	67160000	GABRG1	67151035	67207873	+	chr4	67140001	67180000	567	0.0540667	0.0396624	0.00414185	0.00404802	67160000	2.11893
chr1	51420000	CYTH4	51385362	51413755	-	chr1	51400001	51440000	529	0.0540129	0.0378473	0.00377081	0.00355078	51420000	2.1158
chr1	51420000	RAC2	51413925	51423026	+	chr1	51400001	51440000	529	0.0540129	0.0378473	0.00377081	0.00355078	51420000	2.1158
chr1	51420000	SSTR3	51425934	51432847	+	chr1	51400001	51440000	529	0.0540129	0.0378473	0.00377081	0.00355078	51420000	2.1158
chr1	51420000	LOC112533483	51431177	51435590	-	chr1	51400001	51440000	529	0.0540129	0.0378473	0.00377081	0.00355078	51420000	2.1158
chr1	51420000	C1QTNF6	51437318	51445554	+	chr1	51400001	51440000	529	0.0540129	0.0378473	0.00377081	0.00355078	51420000	2.1158
chr20	6020000	SULF2	5915963	6057704	-	chr20	6000001	6040000	525	0.0539385	0.0467528	0.0036291	0.00399161	6020000	2.11147
chr1	109400000	SH3BGR	109356837	109382729	+	chr1	109380001	109420000	729	0.0538211	0.0483143	0.00530525	0.00545299	109400000	2.10464
chr1	109400000	B3GALT5	109397569	109416637	+	chr1	109380001	109420000	729	0.0538211	0.0483143	0.00530525	0.00545299	109400000	2.10464
chr1	109400000	LOC101750362	109407694	109423588	-	chr1	109380001	109420000	729	0.0538211	0.0483143	0.00530525	0.00545299	109400000	2.10464
chr3	65720000	LAMA4	65714365	65811034	+	chr3	65700001	65740000	459	0.0537906	0.0448765	0.00374724	0.00393069	65720000	2.10287
chr1	56660000	CGTL	56635320	56653553	-	chr1	56640001	56680000	646	0.0537747	0.0454143	0.00499207	0.0053286	56660000	2.10194
chr1	56660000	LOC112533577	56655637	56664726	-	chr1	56640001	56680000	646	0.0537747	0.0454143	0.00499207	0.0053286	56660000	2.10194
chr1	56660000	KDM7A	56672083	56731401	-	chr1	56640001	56680000	646	0.0537747	0.0454143	0.00499207	0.0053286	56660000	2.10194
chr4	18460000	AFF2	18180931	18535921	-	chr4	18440001	18480000	86	0.0537626	0.0469222	0.000622712	0.00044827	18460000	2.10124
chr1	104040000	APP	103922156	104122174	-	chr1	104020001	104060000	709	0.0536455	0.0427892	0.0059347	0.00556977	104040000	2.09443
chr3	47700000	SASH1	47339877	47870119	+	chr3	47680001	47720000	643	0.0536133	0.0447823	0.00397313	0.00485762	47700000	2.09255
chr3	48800000	MTHFD1L	48743511	48885669	+	chr3	48780001	48820000	461	0.0536073	0.0425999	0.0034473	0.00303021	48800000	2.0922
