# Supplementary material for: Whole-genome sequencing revealed genetic diversity and selection of Guangxi indigenous chickens
Source: PLoS One. 2022 Mar 15;17(3):e0250392. doi: 10.1371/journal.pone.0250392 (PMC8923445; doi:10.1371/journal.pone.0250392)
Supplement: S9 Table — (XLSX) [file pone.0250392.s015.xlsx]

## Sheet: S9 table
S9 Table. Selective sweep of body size.
CHROM	POS	gene	gene_start	gene_end	strand	CHROM	BIN_START	BIN_END	N_VARIANTS	WEIGHTED_FST	MEAN_FST	P1	P2	POS	ZFST
chr5	49340000	LOC107053550	49307821	49418341	-	chr5	49320001	49360000	173	0.51267	0.339586	0.00134511	9.89479e-05	49340000	8.49735
chr5	49320000	LOC107053550	49307821	49418341	-	chr5	49300001	49340000	216	0.509309	0.360467	0.00174148	0.000293162	49320000	8.43465
chr5	49300000	LOC107053550	49307821	49418341	-	chr5	49280001	49320000	270	0.495629	0.317832	0.001944	0.000570666	49300000	8.17947
chr5	49380000	LOC107053550	49307821	49418341	-	chr5	49360001	49400000	129	0.491779	0.32639	0.00102501	0.000135791	49380000	8.10765
chr5	49360000	LOC107053550	49307821	49418341	-	chr5	49340001	49380000	153	0.490052	0.299078	0.00112551	6.97368e-05	49360000	8.07544
chr5	49400000	LOC107053550	49307821	49418341	-	chr5	49380001	49420000	124	0.467463	0.343396	0.00107106	0.000197897	49400000	7.65406
chr5	49400000	LOC112532523	49418646	49490493	+	chr5	49380001	49420000	124	0.467463	0.343396	0.00107106	0.000197897	49400000	7.65406
chr5	48940000	BEGAIN	48857103	49006107	-	chr5	48920001	48960000	309	0.408419	0.297624	0.00229109	0.00150423	48940000	6.55267
chr4	41960000	LOC107051803	41979162	41986983	-	chr4	41940001	41980000	246	0.403591	0.285528	0.00160348	0.00103913	41960000	6.46261
chr5	49420000	LOC107053550	49307821	49418341	-	chr5	49400001	49440000	168	0.402313	0.296373	0.00137326	0.000678826	49420000	6.43877
chr5	49420000	LOC112532523	49418646	49490493	+	chr5	49400001	49440000	168	0.402313	0.296373	0.00137326	0.000678826	49420000	6.43877
chr6	10860000	PRKG1	10526943	10917042	+	chr6	10840001	10880000	479	0.400767	0.28113	0.00367623	0.00186087	10860000	6.40993
chr5	48920000	BEGAIN	48857103	49006107	-	chr5	48900001	48940000	284	0.399846	0.275424	0.00176287	0.00167897	48920000	6.39275
chr5	48900000	BEGAIN	48857103	49006107	-	chr5	48880001	48920000	359	0.38688	0.277636	0.00198956	0.00282978	48900000	6.15089
chr5	49200000	LOC112532525	49189566	49201188	-	chr5	49180001	49220000	153	0.379004	0.240919	0.000926471	0.000735281	49200000	6.00397
chr5	49460000	LOC112532523	49418646	49490493	+	chr5	49440001	49480000	232	0.377101	0.291541	0.00144275	0.00158456	49460000	5.96847
chr5	49460000	LOC112532524	49464147	49501206	-	chr5	49440001	49480000	232	0.377101	0.291541	0.00144275	0.00158456	49460000	5.96847
chr6	10880000	PRKG1	10526943	10917042	+	chr6	10860001	10900000	381	0.368535	0.250203	0.00278501	0.00200223	10880000	5.80868
chr5	48960000	BEGAIN	48857103	49006107	-	chr5	48940001	48980000	354	0.36791	0.279482	0.00245365	0.00247644	48960000	5.79702
chr5	49480000	LOC112532523	49418646	49490493	+	chr5	49460001	49500000	342	0.357391	0.279349	0.00201549	0.00259754	49480000	5.60081
chr5	49480000	LOC112532524	49464147	49501206	-	chr5	49460001	49500000	342	0.357391	0.279349	0.00201549	0.00259754	49480000	5.60081
chr5	49480000	DIO3	49490516	49491999	+	chr5	49460001	49500000	342	0.357391	0.279349	0.00201549	0.00259754	49480000	5.60081
chr5	48780000	WARS	48761500	48777912	-	chr5	48760001	48800000	617	0.355442	0.243045	0.00399708	0.00382986	48780000	5.56445
chr5	48780000	WDR25	48778130	48837332	+	chr5	48760001	48800000	617	0.355442	0.243045	0.00399708	0.00382986	48780000	5.56445
chr8	27680000	TM2D1	27649208	27668030	-	chr8	27660001	27700000	484	0.352101	0.246873	0.00362821	0.00201104	27680000	5.50213
chr8	27680000	LOC112532933	27668212	27669978	+	chr8	27660001	27700000	484	0.352101	0.246873	0.00362821	0.00201104	27680000	5.50213
chr8	27680000	PATJ	27668428	27810663	+	chr8	27660001	27700000	484	0.352101	0.246873	0.00362821	0.00201104	27680000	5.50213
chr5	49440000	LOC112532523	49418646	49490493	+	chr5	49420001	49460000	169	0.346627	0.256299	0.00117889	0.00114323	49440000	5.40002
chr5	49220000	LOC112532525	49189566	49201188	-	chr5	49200001	49240000	129	0.345438	0.193625	0.000815321	0.000603175	49220000	5.37784
chr5	48880000	BEGAIN	48857103	49006107	-	chr5	48860001	48900000	475	0.341505	0.228394	0.00267516	0.00355944	48880000	5.30447
chr4	76460000	TAPT1	76442371	76481344	+	chr4	76440001	76480000	823	0.341299	0.201791	0.00564596	0.00268875	76460000	5.30063
chr4	82960000	POLN	82895632	82986524	+	chr4	82940001	82980000	537	0.338348	0.201798	0.00319167	0.00321837	82960000	5.24558
chr4	82960000	LOC107053322	82960498	82963422	-	chr4	82940001	82980000	537	0.338348	0.201798	0.00319167	0.00321837	82960000	5.24558
chr4	76440000	TAPT1	76442371	76481344	+	chr4	76420001	76460000	774	0.335444	0.199809	0.00539153	0.00274545	76440000	5.19141
chr6	19300000	WDFY4	19267413	19386016	+	chr6	19280001	19320000	422	0.333074	0.227093	0.00253616	0.00318108	19300000	5.1472
chr5	48980000	BEGAIN	48857103	49006107	-	chr5	48960001	49000000	315	0.329917	0.256384	0.00207553	0.00267669	48980000	5.08831
chr22	880000	EBF2	752073	875595	+	chr22	860001	900000	52	0.328652	0.166992	0.00028994	0.000140001	880000	5.06471
chr22	880000	LOC107054950	865111	883252	-	chr22	860001	900000	52	0.328652	0.166992	0.00028994	0.000140001	880000	5.06471
chr4	76480000	TAPT1	76442371	76481344	+	chr4	76460001	76500000	778	0.325551	0.18773	0.00532421	0.00209904	76480000	5.00687
chr4	75760000	LOC101750905	75605942	75775742	-	chr4	75740001	75780000	388	0.32352	0.202156	0.00309999	0.000191448	75760000	4.96898
chr5	48760000	SLC25A47	48741173	48758961	+	chr5	48740001	48780000	651	0.323104	0.216041	0.00422655	0.00380719	48760000	4.96122
chr5	48760000	WARS	48761500	48777912	-	chr5	48740001	48780000	651	0.323104	0.216041	0.00422655	0.00380719	48760000	4.96122
chr5	48760000	WDR25	48778130	48837332	+	chr5	48740001	48780000	651	0.323104	0.216041	0.00422655	0.00380719	48760000	4.96122
chr4	75780000	LOC101750905	75605942	75775742	-	chr4	75760001	75800000	328	0.320041	0.206923	0.00265358	7.40789e-05	75780000	4.90409
chr5	48860000	BEGAIN	48857103	49006107	-	chr5	48840001	48880000	415	0.317467	0.195695	0.00240392	0.00268554	48860000	4.85607
chr1	149080000	GPC5	148802059	149443656	-	chr1	149060001	149100000	270	0.317236	0.196682	0.00151932	0.00168508	149080000	4.85176
chr4	82980000	POLN	82895632	82986524	+	chr4	82960001	83000000	699	0.312172	0.194319	0.0035898	0.00484988	82980000	4.7573
chr4	82980000	LOC107053322	82960498	82963422	-	chr4	82960001	83000000	699	0.312172	0.194319	0.0035898	0.00484988	82980000	4.7573
chr4	82980000	NAT8L	82999043	83031049	-	chr4	82960001	83000000	699	0.312172	0.194319	0.0035898	0.00484988	82980000	4.7573
chr4	82940000	POLN	82895632	82986524	+	chr4	82920001	82960000	593	0.311615	0.17662	0.00330128	0.00337129	82940000	4.74691
chr20	10900000	LOC101747896	10873417	10885921	-	chr20	10880001	10920000	573	0.30998	0.179793	0.00407932	0.00204449	10900000	4.71641
chr20	10900000	ATP5E	10886062	10887229	+	chr20	10880001	10920000	573	0.30998	0.179793	0.00407932	0.00204449	10900000	4.71641
chr20	10900000	TUBB1	10887341	10895369	-	chr20	10880001	10920000	573	0.30998	0.179793	0.00407932	0.00204449	10900000	4.71641
chr20	10900000	CTSZ	10895375	10900121	+	chr20	10880001	10920000	573	0.30998	0.179793	0.00407932	0.00204449	10900000	4.71641
chr20	10900000	MIR6597	10895483	10895592	-	chr20	10880001	10920000	573	0.30998	0.179793	0.00407932	0.00204449	10900000	4.71641
chr20	10900000	NELFCD	10901830	10910619	-	chr20	10880001	10920000	573	0.30998	0.179793	0.00407932	0.00204449	10900000	4.71641
chr20	10900000	GNAS	10914821	11045468	-	chr20	10880001	10920000	573	0.30998	0.179793	0.00407932	0.00204449	10900000	4.71641
chr2	53440000	CNTNAP2	53294665	54190322	+	chr2	53420001	53460000	63	0.308901	0.252957	0.000455474	0.00048989	53440000	4.69628
chr4	83260000	WHSC1	83215310	83318829	-	chr4	83240001	83280000	793	0.307256	0.137741	0.00493456	0.00232851	83260000	4.6656
chr5	48800000	WDR25	48778130	48837332	+	chr5	48780001	48820000	558	0.304196	0.198125	0.00354343	0.00381533	48800000	4.60852
chr4	41980000	LOC107051803	41979162	41986983	-	chr4	41960001	42000000	257	0.303201	0.211073	0.00169503	0.00138459	41980000	4.58996
chr4	83280000	WHSC1	83215310	83318829	-	chr4	83260001	83300000	659	0.301631	0.15341	0.00444564	0.00242247	83280000	4.56067
chr4	83280000	LOC112532422	83290554	83313786	+	chr4	83260001	83300000	659	0.301631	0.15341	0.00444564	0.00242247	83280000	4.56067
chr5	49540000	PPP2R5C	49547440	49623840	+	chr5	49520001	49560000	762	0.301572	0.214478	0.00399596	0.00589018	49540000	4.55957
chr5	49500000	LOC112532523	49418646	49490493	+	chr5	49480001	49520000	379	0.30147	0.229996	0.00227426	0.00315049	49500000	4.55767
chr5	49500000	LOC112532524	49464147	49501206	-	chr5	49480001	49520000	379	0.30147	0.229996	0.00227426	0.00315049	49500000	4.55767
chr5	49500000	DIO3	49490516	49491999	+	chr5	49480001	49520000	379	0.30147	0.229996	0.00227426	0.00315049	49500000	4.55767
chr8	27660000	LOC112532934	27643877	27649527	+	chr8	27640001	27680000	503	0.299811	0.18876	0.00385093	0.00137865	27660000	4.52672
chr8	27660000	TM2D1	27649208	27668030	-	chr8	27640001	27680000	503	0.299811	0.18876	0.00385093	0.00137865	27660000	4.52672
chr8	27660000	LOC112532933	27668212	27669978	+	chr8	27640001	27680000	503	0.299811	0.18876	0.00385093	0.00137865	27660000	4.52672
chr8	27660000	PATJ	27668428	27810663	+	chr8	27640001	27680000	503	0.299811	0.18876	0.00385093	0.00137865	27660000	4.52672
chr1	192580000	LOC112531597	192218800	192874755	+	chr1	192560001	192600000	315	0.299349	0.211591	0.00278427	0.000526867	192580000	4.5181
chr2	53800000	CNTNAP2	53294665	54190322	+	chr2	53780001	53820000	78	0.298824	0.22851	0.000455531	0.000634345	53800000	4.50831
chr2	86880000	LOC771474	86893682	86894961	-	chr2	86860001	86900000	115	0.296594	0.179078	0.000784946	0.000544084	86880000	4.46671
chr2	53460000	CNTNAP2	53294665	54190322	+	chr2	53440001	53480000	82	0.296321	0.230919	0.000552628	0.000628189	53460000	4.46162
chr5	49520000	LOC112532524	49464147	49501206	-	chr5	49500001	49540000	586	0.294971	0.22322	0.00296778	0.00511389	49520000	4.43644
chr2	53560000	CNTNAP2	53294665	54190322	+	chr2	53540001	53580000	65	0.293439	0.246262	0.000518857	0.000542634	53560000	4.40786
chr2	53780000	CNTNAP2	53294665	54190322	+	chr2	53760001	53800000	75	0.29113	0.220986	0.000359954	0.000645927	53780000	4.36479
chr6	19320000	WDFY4	19267413	19386016	+	chr6	19300001	19340000	424	0.289295	0.182138	0.00272768	0.00269787	19320000	4.33056
chr2	86900000	LOC771474	86893682	86894961	-	chr2	86880001	86920000	122	0.287879	0.198158	0.000938189	0.000531321	86900000	4.30414
chr2	53640000	CNTNAP2	53294665	54190322	+	chr2	53620001	53660000	52	0.287222	0.222446	0.000399284	0.000364742	53640000	4.29189
chr5	49000000	BEGAIN	48857103	49006107	-	chr5	48980001	49020000	269	0.286752	0.210381	0.00176905	0.0022385	49000000	4.28312
chr2	53500000	CNTNAP2	53294665	54190322	+	chr2	53480001	53520000	72	0.2854	0.209932	0.000491267	0.000509744	53500000	4.2579
chr2	53420000	CNTNAP2	53294665	54190322	+	chr2	53400001	53440000	53	0.285117	0.21813	0.000349753	0.000370791	53420000	4.25262
chr2	53580000	CNTNAP2	53294665	54190322	+	chr2	53560001	53600000	63	0.283272	0.227518	0.000490061	0.000516323	53580000	4.21821
chr1	149100000	GPC5	148802059	149443656	-	chr1	149080001	149120000	312	0.283106	0.16916	0.00149977	0.00222897	149100000	4.21511
chr1	192620000	LOC112531597	192218800	192874755	+	chr1	192600001	192640000	297	0.281802	0.22815	0.00294208	0.000381583	192620000	4.19078
chr1	10640000	CACNA2D1	10375977	10734887	+	chr1	10620001	10660000	269	0.281667	0.179454	0.00166475	0.0017573	10640000	4.18827
chr5	36000000	LOC112532533	35947207	36095000	-	chr5	35980001	36020000	531	0.279267	0.180017	0.00401102	0.00258361	36000000	4.1435
chr1	163780000	DIAPH3	163718002	163957279	+	chr1	163760001	163800000	429	0.278268	0.191529	0.00341819	0.00126779	163780000	4.12486
chr4	37140000	SMARCAD1	37126856	37168385	+	chr4	37120001	37160000	675	0.277998	0.173496	0.00448787	0.0040789	37140000	4.11983
chr1	149120000	GPC5	148802059	149443656	-	chr1	149100001	149140000	327	0.277853	0.165947	0.00119712	0.0025137	149120000	4.11712
chr4	83000000	POLN	82895632	82986524	+	chr4	82980001	83020000	683	0.275308	0.162524	0.00320465	0.00436172	83000000	4.06965
chr4	83000000	NAT8L	82999043	83031049	-	chr4	82980001	83020000	683	0.275308	0.162524	0.00320465	0.00436172	83000000	4.06965
chr1	192560000	LOC112531597	192218800	192874755	+	chr1	192540001	192580000	346	0.275101	0.183322	0.00294569	0.000753977	192560000	4.06579
chr5	49180000	LOC112532525	49189566	49201188	-	chr5	49160001	49200000	201	0.274746	0.19443	0.00136405	0.00134057	49180000	4.05916
chr1	97400000	ROBO1	97290537	97997572	+	chr1	97380001	97420000	503	0.273979	0.169496	0.00290733	0.00312438	97400000	4.04486
chr2	53400000	CNTNAP2	53294665	54190322	+	chr2	53380001	53420000	68	0.271034	0.199791	0.00042424	0.000466997	53400000	3.98992
chr5	49040000	LOC112532522	49052279	49056275	-	chr5	49020001	49060000	184	0.270968	0.218843	0.00119325	0.00167252	49040000	3.98869
chr2	50740000	GLI3	50696713	50908081	-	chr2	50720001	50760000	146	0.270951	0.195403	0.00109229	0.000986958	50740000	3.98837
chr2	53320000	CNTNAP2	53294665	54190322	+	chr2	53300001	53340000	62	0.270755	0.197686	0.000402296	0.000430802	53320000	3.98472
chr2	53940000	CNTNAP2	53294665	54190322	+	chr2	53920001	53960000	71	0.270456	0.20515	0.000442681	0.00058726	53940000	3.97914
chr14	2380000	PDGFA	2395595	2416550	-	chr14	2360001	2400000	403	0.270312	0.160129	0.00306893	0.00134111	2380000	3.97645
chr2	53480000	CNTNAP2	53294665	54190322	+	chr2	53460001	53500000	84	0.268579	0.194691	0.000528378	0.000613699	53480000	3.94413
chr2	53660000	CNTNAP2	53294665	54190322	+	chr2	53640001	53680000	66	0.266945	0.20238	0.000481163	0.000492119	53660000	3.91365
chr2	53660000	LOC107051644	53675076	53690488	-	chr2	53640001	53680000	66	0.266945	0.20238	0.000481163	0.000492119	53660000	3.91365
chr1	192640000	LOC112531597	192218800	192874755	+	chr1	192620001	192660000	312	0.265404	0.204364	0.00292235	0.000349079	192640000	3.8849
chr2	53340000	CNTNAP2	53294665	54190322	+	chr2	53320001	53360000	67	0.26498	0.192778	0.000445137	0.000509878	53340000	3.87699
chr6	10840000	PRKG1	10526943	10917042	+	chr6	10820001	10860000	559	0.263327	0.181273	0.00460731	0.00285976	10840000	3.84616
chr2	53680000	CNTNAP2	53294665	54190322	+	chr2	53660001	53700000	50	0.263155	0.19384	0.000353615	0.000383032	53680000	3.84295
chr2	53680000	LOC107051644	53675076	53690488	-	chr2	53660001	53700000	50	0.263155	0.19384	0.000353615	0.000383032	53680000	3.84295
chr1	192600000	LOC112531597	192218800	192874755	+	chr1	192580001	192620000	229	0.263023	0.194262	0.00201891	0.00026961	192600000	3.84048
chr1	163800000	DIAPH3	163718002	163957279	+	chr1	163780001	163820000	442	0.262926	0.189838	0.00353858	0.00229124	163800000	3.83868
chr5	49120000	LOC112532526	49104978	49117801	-	chr5	49100001	49140000	447	0.262732	0.236104	0.00275277	0.00420079	49120000	3.83506
chr5	49120000	DLK1	49117916	49144746	+	chr5	49100001	49140000	447	0.262732	0.236104	0.00275277	0.00420079	49120000	3.83506
chr20	100000	L3MBTL1	76641	93864	-	chr20	80001	120000	27	0.261708	0.158452	0.00014497	0.000115264	100000	3.81596
chr20	100000	SRSF6	119215	123854	-	chr20	80001	120000	27	0.261708	0.158452	0.00014497	0.000115264	100000	3.81596
chr2	53620000	CNTNAP2	53294665	54190322	+	chr2	53600001	53640000	56	0.260386	0.182208	0.000418708	0.000345002	53620000	3.79129
chr5	49560000	PPP2R5C	49547440	49623840	+	chr5	49540001	49580000	691	0.260053	0.161137	0.0042321	0.00403618	49560000	3.78508
chr2	53820000	CNTNAP2	53294665	54190322	+	chr2	53800001	53840000	73	0.259148	0.193363	0.000482787	0.000558029	53820000	3.7682
chr8	27700000	PATJ	27668428	27810663	+	chr8	27680001	27720000	499	0.258881	0.177038	0.00367321	0.00281317	27700000	3.76322
chr2	53900000	CNTNAP2	53294665	54190322	+	chr2	53880001	53920000	68	0.257781	0.182287	0.000401393	0.000522783	53900000	3.7427
chr5	49140000	DLK1	49117916	49144746	+	chr5	49120001	49160000	400	0.257381	0.213148	0.00263552	0.00338317	49140000	3.73524
chr5	49140000	LOC101749701	49146289	49155009	+	chr5	49120001	49160000	400	0.257381	0.213148	0.00263552	0.00338317	49140000	3.73524
chr4	76500000	TAPT1	76442371	76481344	+	chr4	76480001	76520000	829	0.255748	0.150606	0.00558581	0.00316194	76500000	3.70478
chr4	76500000	PROM1	76506971	76565939	+	chr4	76480001	76520000	829	0.255748	0.150606	0.00558581	0.00316194	76500000	3.70478
chr4	78040000	HS3ST1	78033667	78044779	+	chr4	78020001	78060000	503	0.255728	0.140602	0.0035872	0.00141679	78040000	3.70441
chr5	49620000	PPP2R5C	49547440	49623840	+	chr5	49600001	49640000	638	0.255162	0.189991	0.00414617	0.0046285	49620000	3.69385
chr5	49620000	DYNC1H1	49619481	49668122	+	chr5	49600001	49640000	638	0.255162	0.189991	0.00414617	0.0046285	49620000	3.69385
chr2	53860000	CNTNAP2	53294665	54190322	+	chr2	53840001	53880000	77	0.25483	0.178911	0.00049221	0.00061555	53860000	3.68765
chr2	73380000	CDH12	72977858	73388001	+	chr2	73360001	73400000	339	0.254797	0.145817	0.00243756	0.000332895	73380000	3.68704
chr5	49100000	LOC112532526	49104978	49117801	-	chr5	49080001	49120000	338	0.25477	0.230613	0.00207125	0.00318023	49100000	3.68654
chr5	49100000	DLK1	49117916	49144746	+	chr5	49080001	49120000	338	0.25477	0.230613	0.00207125	0.00318023	49100000	3.68654
chr1	55120000	PAH	55078825	55114899	+	chr1	55100001	55140000	257	0.254489	0.188789	0.00172193	0.00180348	55120000	3.68129
chr1	55120000	THL	55121692	55153239	+	chr1	55100001	55140000	257	0.254489	0.188789	0.00172193	0.00180348	55120000	3.68129
chr2	53880000	CNTNAP2	53294665	54190322	+	chr2	53860001	53900000	82	0.254011	0.165434	0.000481774	0.000597523	53880000	3.67238
chr1	97320000	ROBO1	97290537	97997572	+	chr1	97300001	97340000	485	0.253808	0.165864	0.00345195	0.00267996	97320000	3.66859
chr5	48740000	YY2	48699995	48722973	+	chr5	48720001	48760000	637	0.253746	0.174267	0.00431043	0.00391694	48740000	3.66743
chr5	48740000	SLC25A29	48730232	48739091	-	chr5	48720001	48760000	637	0.253746	0.174267	0.00431043	0.00391694	48740000	3.66743
chr5	48740000	SLC25A47	48741173	48758961	+	chr5	48720001	48760000	637	0.253746	0.174267	0.00431043	0.00391694	48740000	3.66743
chr5	49600000	PPP2R5C	49547440	49623840	+	chr5	49580001	49620000	711	0.253548	0.183315	0.00467034	0.00513741	49600000	3.66374
chr5	49600000	DYNC1H1	49619481	49668122	+	chr5	49580001	49620000	711	0.253548	0.183315	0.00467034	0.00513741	49600000	3.66374
chr4	79000000	STK32B	78906685	79056558	+	chr4	78980001	79020000	460	0.252995	0.164359	0.00355745	0.00196202	79000000	3.65342
chr2	53760000	CNTNAP2	53294665	54190322	+	chr2	53740001	53780000	37	0.25261	0.181791	0.000155355	0.000307107	53760000	3.64624
chr2	53760000	LOC107055852	53715229	53741490	-	chr2	53740001	53780000	37	0.25261	0.181791	0.000155355	0.000307107	53760000	3.64624
chr4	78080000	LOC107053297	78099577	78128938	-	chr4	78060001	78100000	487	0.252491	0.122048	0.00314684	0.00124043	78080000	3.64402
chr10	1240000	LOC107052143	1219452	1223342	+	chr10	1220001	1260000	102	0.251819	0.12528	0.000713565	0.000317657	1240000	3.63149
chr10	1240000	OR6B1L2	1234512	1236962	+	chr10	1220001	1260000	102	0.251819	0.12528	0.000713565	0.000317657	1240000	3.63149
chr10	1240000	LOC100857343	1244122	1245396	-	chr10	1220001	1260000	102	0.251819	0.12528	0.000713565	0.000317657	1240000	3.63149
chr10	1240000	LOC107052138	1250506	1251970	+	chr10	1220001	1260000	102	0.251819	0.12528	0.000713565	0.000317657	1240000	3.63149
chr4	78880000	CYTL1	78878791	78881489	-	chr4	78860001	78900000	497	0.251679	0.171035	0.0041972	0.00154505	78880000	3.62888
chr3	1900000	BCL11A	1870975	1931759	-	chr3	1880001	1920000	102	0.251382	0.224446	0.000530019	0.000842932	1900000	3.62334
chr1	106720000	GART	106695137	106735453	-	chr1	106700001	106740000	521	0.25118	0.140809	0.0038073	0.000717652	106720000	3.61957
chr1	106720000	SON	106735603	106774569	+	chr1	106700001	106740000	521	0.25118	0.140809	0.0038073	0.000717652	106720000	3.61957
chr3	25540000	PPM1B	25523064	25581619	+	chr3	25520001	25560000	427	0.251154	0.151845	0.00332692	0.00152993	25540000	3.61908
chr6	17220000	SORBS1	17115589	17279025	+	chr6	17200001	17240000	586	0.250746	0.15545	0.00369894	0.00342273	17220000	3.61147
chr5	49160000	DLK1	49117916	49144746	+	chr5	49140001	49180000	263	0.250375	0.189501	0.00193506	0.00196796	49160000	3.60455
chr5	49160000	LOC101749701	49146289	49155009	+	chr5	49140001	49180000	263	0.250375	0.189501	0.00193506	0.00196796	49160000	3.60455
chr5	50140000	CDC42BPB	50104184	50190209	-	chr5	50120001	50160000	478	0.250357	0.170632	0.00370556	0.00292545	50140000	3.60422
chr2	73400000	CDH12	72977858	73388001	+	chr2	73380001	73420000	295	0.25034	0.128905	0.00189424	0.000185	73400000	3.6039
chr2	73400000	LOC112531783	73416689	73420760	+	chr2	73380001	73420000	295	0.25034	0.128905	0.00189424	0.000185	73400000	3.6039
chr4	78860000	CYTL1	78878791	78881489	-	chr4	78840001	78880000	560	0.250263	0.1618	0.0045046	0.00130279	78860000	3.60246
chr2	53920000	CNTNAP2	53294665	54190322	+	chr2	53900001	53940000	55	0.249961	0.187349	0.000352105	0.000466196	53920000	3.59683
chr2	53700000	CNTNAP2	53294665	54190322	+	chr2	53680001	53720000	34	0.249935	0.175316	0.000205551	0.000283819	53700000	3.59634
chr2	53700000	LOC107051644	53675076	53690488	-	chr2	53680001	53720000	34	0.249935	0.175316	0.000205551	0.000283819	53700000	3.59634
chr2	53700000	LOC107055852	53715229	53741490	-	chr2	53680001	53720000	34	0.249935	0.175316	0.000205551	0.000283819	53700000	3.59634
chr2	53520000	CNTNAP2	53294665	54190322	+	chr2	53500001	53540000	59	0.249104	0.176379	0.000394465	0.000415136	53520000	3.58084
chr2	53840000	CNTNAP2	53294665	54190322	+	chr2	53820001	53860000	76	0.248183	0.189604	0.000506879	0.000628705	53840000	3.56366
chr10	1260000	LOC100857343	1244122	1245396	-	chr10	1240001	1280000	57	0.247509	0.115292	0.000445065	0.000112771	1260000	3.55109
chr10	1260000	LOC107052138	1250506	1251970	+	chr10	1240001	1280000	57	0.247509	0.115292	0.000445065	0.000112771	1260000	3.55109
chr10	1260000	OR10A7	1271599	1272876	+	chr10	1240001	1280000	57	0.247509	0.115292	0.000445065	0.000112771	1260000	3.55109
chr6	19280000	WDFY4	19267413	19386016	+	chr6	19260001	19300000	430	0.246647	0.147704	0.00236673	0.00291602	19280000	3.53501
chr1	192540000	LOC112531597	192218800	192874755	+	chr1	192520001	192560000	339	0.246351	0.163374	0.00279061	0.000724086	192540000	3.52949
chr20	10920000	CTSZ	10895375	10900121	+	chr20	10900001	10940000	545	0.246173	0.14123	0.00382768	0.00242738	10920000	3.52617
chr20	10920000	NELFCD	10901830	10910619	-	chr20	10900001	10940000	545	0.246173	0.14123	0.00382768	0.00242738	10920000	3.52617
chr20	10920000	GNAS	10914821	11045468	-	chr20	10900001	10940000	545	0.246173	0.14123	0.00382768	0.00242738	10920000	3.52617
chr4	78020000	HS3ST1	78033667	78044779	+	chr4	78000001	78040000	579	0.245866	0.145511	0.00434048	0.00207244	78020000	3.52044
chr13	2100000	PURA	2072754	2124524	+	chr13	2080001	2120000	66	0.245181	0.161664	0.000364251	0.0004537	2100000	3.50766
chr13	2100000	LOC112533407	2074139	2088979	-	chr13	2080001	2120000	66	0.245181	0.161664	0.000364251	0.0004537	2100000	3.50766
chr1	149140000	GPC5	148802059	149443656	-	chr1	149120001	149160000	320	0.244289	0.152023	0.00112784	0.00225562	149140000	3.49102
chr1	192520000	LOC112531597	192218800	192874755	+	chr1	192500001	192540000	397	0.244121	0.159952	0.00324939	0.00109055	192520000	3.48789
chr20	120000	SRSF6	119215	123854	-	chr20	100001	140000	29	0.243723	0.149739	0.000158684	0.000131712	120000	3.48047
chr6	22020000	CCNJ	21997800	22007445	-	chr6	22000001	22040000	520	0.243444	0.197139	0.00281893	0.0047128	22020000	3.47526
chr6	22020000	ZNF518A	22007517	22049574	+	chr6	22000001	22040000	520	0.243444	0.197139	0.00281893	0.0047128	22020000	3.47526
chr6	22020000	LOC100859611	22030295	22038424	-	chr6	22000001	22040000	520	0.243444	0.197139	0.00281893	0.0047128	22020000	3.47526
chr15	3900000	TMEM132D	3798543	3990696	+	chr15	3880001	3920000	245	0.242606	0.132756	0.00158361	0.00120213	3900000	3.45963
chr2	53960000	CNTNAP2	53294665	54190322	+	chr2	53940001	53980000	70	0.242468	0.189013	0.000435313	0.000564882	53960000	3.45706
chr5	50160000	CDC42BPB	50104184	50190209	-	chr5	50140001	50180000	522	0.24117	0.159994	0.0037199	0.00332306	50160000	3.43284
chr5	49580000	PPP2R5C	49547440	49623840	+	chr5	49560001	49600000	755	0.24014	0.154824	0.00497913	0.00468753	49580000	3.41363
chr6	19140000	ARHGAP22	19112409	19252915	-	chr6	19120001	19160000	444	0.240077	0.169085	0.00308462	0.00308847	19140000	3.41246
chr5	48700000	DEGS2	48669309	48688219	-	chr5	48680001	48720000	574	0.239588	0.156894	0.00420265	0.00285033	48700000	3.40333
chr5	48700000	YY2	48699995	48722973	+	chr5	48680001	48720000	574	0.239588	0.156894	0.00420265	0.00285033	48700000	3.40333
chr5	48700000	LOC107053548	48700977	48702249	+	chr5	48680001	48720000	574	0.239588	0.156894	0.00420265	0.00285033	48700000	3.40333
chr1	55780000	TBXAS1	55750241	55990122	-	chr1	55760001	55800000	509	0.239519	0.141263	0.00367875	0.00217483	55780000	3.40205
chr1	55780000	LOC107053513	55776774	55779502	+	chr1	55760001	55800000	509	0.239519	0.141263	0.00367875	0.00217483	55780000	3.40205
chr4	79020000	STK32B	78906685	79056558	+	chr4	79000001	79040000	506	0.23946	0.155311	0.00396868	0.00211635	79020000	3.40095
chr5	49640000	PPP2R5C	49547440	49623840	+	chr5	49620001	49660000	793	0.238971	0.186495	0.00616501	0.00517486	49640000	3.39182
chr5	49640000	DYNC1H1	49619481	49668122	+	chr5	49620001	49660000	793	0.238971	0.186495	0.00616501	0.00517486	49640000	3.39182
chr3	89940000	CSMD1	89139835	90175853	+	chr3	89920001	89960000	328	0.238086	0.177169	0.0025554	0.00216175	89940000	3.37532
chr1	189780000	LOC101749530	189756748	189767782	-	chr1	189760001	189800000	549	0.236399	0.170822	0.00459821	0.00190615	189780000	3.34385
chr1	189780000	LOC112531611	189773134	189773280	+	chr1	189760001	189800000	549	0.236399	0.170822	0.00459821	0.00190615	189780000	3.34385
chr24	6220000	DIXDC1	6196564	6236630	-	chr24	6200001	6240000	300	0.235859	0.221963	0.00350848	0.00143008	6220000	3.33377
chr24	6220000	C11ORF52	6231293	6236262	-	chr24	6200001	6240000	300	0.235859	0.221963	0.00350848	0.00143008	6220000	3.33377
chr24	6220000	HSPB2	6238971	6244063	-	chr24	6200001	6240000	300	0.235859	0.221963	0.00350848	0.00143008	6220000	3.33377
chr8	26460000	DAB1	26199586	26572397	-	chr8	26440001	26480000	545	0.23578	0.159047	0.00465645	0.00221522	26460000	3.3323
chr3	90020000	CSMD1	89139835	90175853	+	chr3	90000001	90040000	334	0.235719	0.18336	0.00260251	0.00190453	90020000	3.33116
chr5	48680000	EVL	48530423	48669496	+	chr5	48660001	48700000	589	0.235272	0.131648	0.00424546	0.0023418	48680000	3.32282
chr5	48680000	DEGS2	48669309	48688219	-	chr5	48660001	48700000	589	0.235272	0.131648	0.00424546	0.0023418	48680000	3.32282
chr5	48680000	YY2	48699995	48722973	+	chr5	48660001	48700000	589	0.235272	0.131648	0.00424546	0.0023418	48680000	3.32282
chr5	49060000	LOC112532522	49052279	49056275	-	chr5	49040001	49080000	299	0.235187	0.192837	0.00224087	0.00273721	49060000	3.32124
chr10	17680000	ADAMTS17	17541300	17706888	-	chr10	17660001	17700000	194	0.23485	0.160928	0.00144261	0.000845666	17680000	3.31495
chr10	17680000	LOC112533190	17696655	17714641	+	chr10	17660001	17700000	194	0.23485	0.160928	0.00144261	0.000845666	17680000	3.31495
chr1	97340000	ROBO1	97290537	97997572	+	chr1	97320001	97360000	479	0.234032	0.14574	0.00348633	0.00233782	97340000	3.29969
chr2	53720000	CNTNAP2	53294665	54190322	+	chr2	53700001	53740000	45	0.233757	0.161735	0.000252305	0.000375925	53720000	3.29456
chr2	53720000	LOC107055852	53715229	53741490	-	chr2	53700001	53740000	45	0.233757	0.161735	0.000252305	0.000375925	53720000	3.29456
chr2	53740000	CNTNAP2	53294665	54190322	+	chr2	53720001	53760000	26	0.233683	0.16228	0.000126087	0.000228289	53740000	3.29318
chr2	53740000	LOC107055852	53715229	53741490	-	chr2	53720001	53760000	26	0.233683	0.16228	0.000126087	0.000228289	53740000	3.29318
chr1	106700000	GART-B	106672843	106695300	+	chr1	106680001	106720000	626	0.233679	0.150632	0.00509296	0.00212954	106700000	3.29311
chr1	106700000	GART	106695137	106735453	-	chr1	106680001	106720000	626	0.233679	0.150632	0.00509296	0.00212954	106700000	3.29311
chr22	860000	EBF2	752073	875595	+	chr22	840001	880000	65	0.233658	0.144916	0.000495784	0.000425134	860000	3.29272
chr22	860000	LOC107054950	865111	883252	-	chr22	840001	880000	65	0.233658	0.144916	0.000495784	0.000425134	860000	3.29272
chr2	53300000	CNTNAP2	53294665	54190322	+	chr2	53280001	53320000	70	0.233443	0.14452	0.00042028	0.000493839	53300000	3.28871
chr3	38680000	SLC35F3	38565871	38712996	-	chr3	38660001	38700000	762	0.23261	0.15709	0.0036634	0.0054888	38680000	3.27317
chr1	48820000	ATF7IP	48792292	48903334	+	chr1	48800001	48840000	589	0.232397	0.169081	0.00333339	0.00412963	48820000	3.26919
chr7	28880000	LOC107053869	28863048	28867921	-	chr7	28860001	28900000	559	0.232284	0.138664	0.00323273	0.00384765	28880000	3.26709
chr7	28880000	CCDC93	28877849	28910407	+	chr7	28860001	28900000	559	0.232284	0.138664	0.00323273	0.00384765	28880000	3.26709
chr4	78060000	HS3ST1	78033667	78044779	+	chr4	78040001	78080000	469	0.232101	0.119639	0.00311882	0.00115703	78060000	3.26367
chr3	25520000	LOC101750546	25456784	25510558	+	chr3	25500001	25540000	537	0.232081	0.169554	0.00418447	0.00353965	25520000	3.2633
chr3	25520000	PPM1B	25523064	25581619	+	chr3	25500001	25540000	537	0.232081	0.169554	0.00418447	0.00353965	25520000	3.2633
chr2	50820000	GLI3	50696713	50908081	-	chr2	50800001	50840000	88	0.232023	0.173703	0.000521827	0.000737376	50820000	3.26222
chr2	53600000	CNTNAP2	53294665	54190322	+	chr2	53580001	53620000	59	0.231974	0.164746	0.000412262	0.000437638	53600000	3.2613
chr6	19580000	ERCC6	19563925	19609845	-	chr6	19560001	19600000	546	0.231537	0.149009	0.00392593	0.00250032	19580000	3.25315
chr2	98120000	MOG	98069557	98160367	-	chr2	98100001	98140000	410	0.231373	0.160287	0.00310878	0.00233275	98120000	3.25009
chr2	98120000	LOC101751084	98078963	98108425	+	chr2	98100001	98140000	410	0.231373	0.160287	0.00310878	0.00233275	98120000	3.25009
chr1	149060000	GPC5	148802059	149443656	-	chr1	149040001	149080000	303	0.231153	0.120182	0.00148843	0.00168191	149060000	3.24599
chr2	73360000	CDH12	72977858	73388001	+	chr2	73340001	73380000	393	0.230538	0.161521	0.00330137	0.000530003	73360000	3.23452
chr2	53540000	CNTNAP2	53294665	54190322	+	chr2	53520001	53560000	59	0.230312	0.171551	0.000406677	0.000483557	53540000	3.2303
chr2	50760000	GLI3	50696713	50908081	-	chr2	50740001	50780000	152	0.22997	0.174438	0.00114633	0.00120616	50760000	3.22392
chr5	49020000	BEGAIN	48857103	49006107	-	chr5	49000001	49040000	225	0.229489	0.174851	0.00140875	0.00196376	49020000	3.21495
chr13	6120000	TENM2	5569975	6177414	-	chr13	6100001	6140000	704	0.229443	0.143683	0.00411124	0.00484052	6120000	3.21409
chr5	48840000	WDR25	48778130	48837332	+	chr5	48820001	48860000	385	0.22883	0.144272	0.00230403	0.00258039	48840000	3.20266
chr5	48840000	BEGAIN	48857103	49006107	-	chr5	48820001	48860000	385	0.22883	0.144272	0.00230403	0.00258039	48840000	3.20266
chr6	21440000	MYOF	21366453	21458902	+	chr6	21420001	21460000	590	0.228333	0.13416	0.00314371	0.0040184	21440000	3.19339
chr6	21440000	LOC112532682	21444369	21450597	-	chr6	21420001	21460000	590	0.228333	0.13416	0.00314371	0.0040184	21440000	3.19339
chr5	36020000	LOC112532533	35947207	36095000	-	chr5	36000001	36040000	475	0.228298	0.121333	0.00318875	0.00202876	36020000	3.19273
chr28	400000	FBN3	364262	491111	+	chr28	380001	420000	885	0.228252	0.155988	0.0069365	0.00513633	400000	3.19187
chr2	98100000	MOG	98069557	98160367	-	chr2	98080001	98120000	420	0.228195	0.140691	0.00250439	0.00274191	98100000	3.19081
chr2	98100000	LOC101751084	98078963	98108425	+	chr2	98080001	98120000	420	0.228195	0.140691	0.00250439	0.00274191	98100000	3.19081
chr1	63940000	PIK3C2G	63896756	64179822	+	chr1	63920001	63960000	411	0.227951	0.176284	0.00224181	0.00319119	63940000	3.18626
chr2	53360000	CNTNAP2	53294665	54190322	+	chr2	53340001	53380000	91	0.227895	0.180434	0.000643667	0.000779389	53360000	3.18521
chr2	98140000	MOG	98069557	98160367	-	chr2	98120001	98160000	466	0.227558	0.154096	0.00391748	0.00215922	98140000	3.17893
chr6	21460000	MYOF	21366453	21458902	+	chr6	21440001	21480000	512	0.226369	0.13937	0.00305318	0.00354783	21460000	3.15675
chr6	21460000	LOC112532682	21444369	21450597	-	chr6	21440001	21480000	512	0.226369	0.13937	0.00305318	0.00354783	21460000	3.15675
chr4	78620000	STX18	78594713	78651161	-	chr4	78600001	78640000	782	0.226274	0.136056	0.00472837	0.00485619	78620000	3.15498
chr1	95900000	LOC112530506	95913857	95916404	+	chr1	95880001	95920000	211	0.2254	0.150633	0.000679968	0.00142966	95900000	3.13867
chr1	55100000	PAH	55078825	55114899	+	chr1	55080001	55120000	425	0.22534	0.161742	0.00329649	0.00297815	55100000	3.13755
chr8	23860000	AGBL4	23029458	23885537	-	chr8	23840001	23880000	590	0.225195	0.124419	0.00298941	0.00381652	23860000	3.13485
chr22	900000	LOC107054950	865111	883252	-	chr22	880001	920000	67	0.22511	0.0909945	0.000304231	0.000194738	900000	3.13326
chr2	87640000	LOC112531821	87414727	87675160	+	chr2	87620001	87660000	228	0.224769	0.136746	0.00175718	0.000749624	87640000	3.1269
chr2	77060000	LOC112531982	77070632	77070735	-	chr2	77040001	77080000	334	0.224652	0.135092	0.00238395	0.00122309	77060000	3.12472
chr7	16040000	LOC107053812	16031354	16211058	+	chr7	16020001	16060000	349	0.223971	0.169232	0.00260531	0.00229305	16040000	3.11202
chr22	1040000	DOCK5	976570	1053184	-	chr22	1020001	1060000	52	0.223411	0.215749	0.000243468	0.000478033	1040000	3.10157
chr22	1040000	LOC107054948	1058652	1076605	+	chr22	1020001	1060000	52	0.223411	0.215749	0.000243468	0.000478033	1040000	3.10157
chr1	108180000	SIM2	108141888	108202405	+	chr1	108160001	108200000	514	0.223315	0.152724	0.0034681	0.003332	108180000	3.09978
chr1	108180000	HLCS	108198675	108318051	-	chr1	108160001	108200000	514	0.223315	0.152724	0.0034681	0.003332	108180000	3.09978
chr6	19160000	ARHGAP22	19112409	19252915	-	chr6	19140001	19180000	465	0.223133	0.159729	0.00349405	0.00307692	19160000	3.09639
chr2	50720000	GLI3	50696713	50908081	-	chr2	50700001	50740000	88	0.222598	0.158736	0.00062223	0.000600302	50720000	3.08641
chr18	6200000	NOG	6188544	6189215	+	chr18	6180001	6220000	371	0.222585	0.140297	0.00300273	0.000997923	6200000	3.08616
chr5	48540000	EML1	48411449	48531623	+	chr5	48520001	48560000	764	0.222268	0.160771	0.00450245	0.00635405	48540000	3.08025
chr5	48540000	EVL	48530423	48669496	+	chr5	48520001	48560000	764	0.222268	0.160771	0.00450245	0.00635405	48540000	3.08025
chr1	192480000	LOC112531597	192218800	192874755	+	chr1	192460001	192500000	374	0.222146	0.169411	0.00351104	0.00174235	192480000	3.07797
chr3	49560000	MYCT1	49550695	49581240	+	chr3	49540001	49580000	388	0.221966	0.122928	0.00209072	0.00251132	49560000	3.07462
chr8	27640000	NFIA	27396885	27628797	+	chr8	27620001	27660000	424	0.221762	0.130816	0.00302184	0.0013132	27640000	3.07081
chr8	27640000	LOC112532934	27643877	27649527	+	chr8	27620001	27660000	424	0.221762	0.130816	0.00302184	0.0013132	27640000	3.07081
chr8	27640000	TM2D1	27649208	27668030	-	chr8	27620001	27660000	424	0.221762	0.130816	0.00302184	0.0013132	27640000	3.07081
chr1	160800000	PCDH9	160443650	161152789	+	chr1	160780001	160820000	139	0.221324	0.114919	0.000653168	0.000628424	160800000	3.06264
chr2	53380000	CNTNAP2	53294665	54190322	+	chr2	53360001	53400000	96	0.221266	0.17365	0.000626124	0.000766397	53380000	3.06156
chr1	55060000	ASCL1	55066360	55068371	-	chr1	55040001	55080000	279	0.221127	0.155518	0.0021766	0.00139588	55060000	3.05897
chr1	55060000	PAH	55078825	55114899	+	chr1	55040001	55080000	279	0.221127	0.155518	0.0021766	0.00139588	55060000	3.05897
chr1	87640000	ALCAM	87615066	87731031	+	chr1	87620001	87660000	504	0.220895	0.157824	0.00384871	0.00195869	87640000	3.05464
chr6	17200000	SORBS1	17115589	17279025	+	chr6	17180001	17220000	732	0.220176	0.146768	0.00532051	0.00421781	17200000	3.04123
chr3	90000000	CSMD1	89139835	90175853	+	chr3	89980001	90020000	422	0.21998	0.156907	0.00293461	0.00253862	90000000	3.03757
chr2	97880000	PIEZO2	97719562	98025242	+	chr2	97860001	97900000	579	0.219896	0.134632	0.00376236	0.00314725	97880000	3.036
chr6	19600000	ERCC6	19563925	19609845	-	chr6	19580001	19620000	629	0.219068	0.144991	0.00455107	0.00325054	19600000	3.02056
chr1	48800000	ATF7IP	48792292	48903334	+	chr1	48780001	48820000	526	0.218395	0.145056	0.00299655	0.00340252	48800000	3.008
chr20	10880000	PRELID3B	10872028	10877759	+	chr20	10860001	10900000	648	0.218036	0.128182	0.00493143	0.00240079	10880000	3.00131
chr20	10880000	LOC101747896	10873417	10885921	-	chr20	10860001	10900000	648	0.218036	0.128182	0.00493143	0.00240079	10880000	3.00131
chr20	10880000	ATP5E	10886062	10887229	+	chr20	10860001	10900000	648	0.218036	0.128182	0.00493143	0.00240079	10880000	3.00131
chr20	10880000	TUBB1	10887341	10895369	-	chr20	10860001	10900000	648	0.218036	0.128182	0.00493143	0.00240079	10880000	3.00131
chr20	10880000	CTSZ	10895375	10900121	+	chr20	10860001	10900000	648	0.218036	0.128182	0.00493143	0.00240079	10880000	3.00131
chr20	10880000	MIR6597	10895483	10895592	-	chr20	10860001	10900000	648	0.218036	0.128182	0.00493143	0.00240079	10880000	3.00131
chr1	163820000	DIAPH3	163718002	163957279	+	chr1	163800001	163840000	431	0.217626	0.157378	0.00343693	0.00261831	163820000	2.99366
chr5	49660000	DYNC1H1	49619481	49668122	+	chr5	49640001	49680000	848	0.217356	0.175778	0.00687206	0.00575922	49660000	2.98862
chr5	49660000	LOC423462	49667914	49675123	-	chr5	49640001	49680000	848	0.217356	0.175778	0.00687206	0.00575922	49660000	2.98862
chr5	49660000	HSP90AA1	49679064	49684241	-	chr5	49640001	49680000	848	0.217356	0.175778	0.00687206	0.00575922	49660000	2.98862
chr3	89960000	CSMD1	89139835	90175853	+	chr3	89940001	89980000	310	0.216311	0.149032	0.00217396	0.00198297	89960000	2.96913
chr5	40240000	NRXN3	39728194	40668982	+	chr5	40220001	40260000	247	0.216055	0.121324	0.00184468	0.000792639	40240000	2.96435
chr1	55080000	ASCL1	55066360	55068371	-	chr1	55060001	55100000	431	0.2158	0.158111	0.00358676	0.00284227	55080000	2.9596
chr1	55080000	PAH	55078825	55114899	+	chr1	55060001	55100000	431	0.2158	0.158111	0.00358676	0.00284227	55080000	2.9596
chr3	1920000	BCL11A	1870975	1931759	-	chr3	1900001	1940000	93	0.215705	0.148508	0.000398824	0.000557916	1920000	2.95783
chr3	1920000	LOC107052840	1931659	1941138	+	chr3	1900001	1940000	93	0.215705	0.148508	0.000398824	0.000557916	1920000	2.95783
chr6	13300000	ZMIZ1	13110616	13436496	-	chr6	13280001	13320000	238	0.21567	0.176351	0.00231151	0.00149896	13300000	2.95717
chr8	27500000	NFIA	27396885	27628797	+	chr8	27480001	27520000	304	0.215368	0.140251	0.0021616	0.00155757	27500000	2.95154
chr8	27500000	LOC112532924	27430963	27485406	-	chr8	27480001	27520000	304	0.215368	0.140251	0.0021616	0.00155757	27500000	2.95154
chr3	1880000	BCL11A	1870975	1931759	-	chr3	1860001	1900000	102	0.214988	0.177359	0.000517965	0.00072463	1880000	2.94445
chr1	192460000	LOC112531597	192218800	192874755	+	chr1	192440001	192480000	363	0.214894	0.141314	0.00293722	0.00149549	192460000	2.9427
chr2	77080000	LOC112531982	77070632	77070735	-	chr2	77060001	77100000	360	0.214844	0.138745	0.00275048	0.00111242	77080000	2.94176
chr5	50120000	AMN	50083577	50100328	+	chr5	50100001	50140000	488	0.214501	0.150755	0.00373624	0.00323393	50120000	2.93537
chr5	50120000	CDC42BPB	50104184	50190209	-	chr5	50100001	50140000	488	0.214501	0.150755	0.00373624	0.00323393	50120000	2.93537
chr3	32800000	LOC107052891	32805255	32825784	-	chr3	32780001	32820000	537	0.214357	0.127882	0.00345092	0.00350904	32800000	2.93268
chr7	28900000	CCDC93	28877849	28910407	+	chr7	28880001	28920000	700	0.214318	0.147411	0.00421794	0.00591444	28900000	2.93195
chr7	28900000	LOC107053868	28909576	28918428	-	chr7	28880001	28920000	700	0.214318	0.147411	0.00421794	0.00591444	28900000	2.93195
chr4	78500000	DRD5	78483342	78489994	-	chr4	78480001	78520000	693	0.21393	0.144159	0.00505013	0.0039396	78500000	2.92471
chr4	78500000	OTOP1	78499862	78512753	-	chr4	78480001	78520000	693	0.21393	0.144159	0.00505013	0.0039396	78500000	2.92471
chr4	78500000	TMEM128	78514010	78519670	-	chr4	78480001	78520000	693	0.21393	0.144159	0.00505013	0.0039396	78500000	2.92471
chr4	78500000	ZBTB49	78519760	78555908	+	chr4	78480001	78520000	693	0.21393	0.144159	0.00505013	0.0039396	78500000	2.92471
chr1	63960000	PIK3C2G	63896756	64179822	+	chr1	63940001	63980000	420	0.213538	0.176747	0.00239231	0.00359485	63960000	2.9174
chr2	50840000	GLI3	50696713	50908081	-	chr2	50820001	50860000	79	0.212777	0.159696	0.000442134	0.000697247	50840000	2.90321
chr1	167080000	SUGT1	167057758	167080314	-	chr1	167060001	167100000	791	0.211981	0.137856	0.00544513	0.00492008	167080000	2.88836
chr1	167080000	ELF1	167082225	167169096	-	chr1	167060001	167100000	791	0.211981	0.137856	0.00544513	0.00492008	167080000	2.88836
chr4	37120000	LOC112532389	37056239	37115536	-	chr4	37100001	37140000	698	0.211714	0.138815	0.00495205	0.0041178	37120000	2.88338
chr4	37120000	SMARCAD1	37126856	37168385	+	chr4	37100001	37140000	698	0.211714	0.138815	0.00495205	0.0041178	37120000	2.88338
chr14	15140000	C14H16orf62	15104262	15162121	-	chr14	15120001	15160000	231	0.211482	0.135993	0.0013686	0.0014655	15140000	2.87905
chr6	32640000	LOC107053759	32631226	32644722	+	chr6	32620001	32660000	1262	0.211349	0.125625	0.00941467	0.00518774	32640000	2.87657
chr8	24120000	LOC112532916	24137737	24139051	-	chr8	24100001	24140000	461	0.21084	0.134978	0.0036412	0.0019375	24120000	2.86707
chr8	24120000	DMRTA2	24139088	24141217	-	chr8	24100001	24140000	461	0.21084	0.134978	0.0036412	0.0019375	24120000	2.86707
chrW	3720000	LOC112530490	3712533	3718840	+	chrW	3700001	3740000	49	0.210783	0.186923	0.000434539	0.000142781	3720000	2.86601
chr5	48480000	EML1	48411449	48531623	+	chr5	48460001	48500000	795	0.210669	0.154458	0.00373697	0.00656988	48480000	2.86388
chr22	1020000	DOCK5	976570	1053184	-	chr22	1000001	1040000	36	0.209814	0.174074	0.000135712	0.000259868	1020000	2.84794
chrW	3700000	LOC112530490	3712533	3718840	+	chrW	3680001	3720000	50	0.209761	0.181902	0.000436218	0.000145019	3700000	2.84695
chr4	78940000	STK32B	78906685	79056558	+	chr4	78920001	78960000	352	0.209576	0.118564	0.00259738	0.00110778	78940000	2.8435
chr2	97780000	PIEZO2	97719562	98025242	+	chr2	97760001	97800000	501	0.209319	0.131864	0.00342242	0.00203074	97780000	2.8387
chr5	48720000	YY2	48699995	48722973	+	chr5	48700001	48740000	549	0.209007	0.154794	0.0040234	0.0036262	48720000	2.83288
chr5	48720000	LOC107053548	48700977	48702249	+	chr5	48700001	48740000	549	0.209007	0.154794	0.0040234	0.0036262	48720000	2.83288
chr5	48720000	SLC25A29	48730232	48739091	-	chr5	48700001	48740000	549	0.209007	0.154794	0.0040234	0.0036262	48720000	2.83288
chr3	200000	CFAP36	190091	207682	+	chr3	180001	220000	432	0.208889	0.119338	0.00304277	0.000549347	200000	2.83068
chr3	200000	PPP4R3B	207644	234036	-	chr3	180001	220000	432	0.208889	0.119338	0.00304277	0.000549347	200000	2.83068
chr1	84460000	BOC	84397709	84443638	-	chr1	84440001	84480000	504	0.208793	0.122001	0.00355144	0.00213103	84460000	2.82889
chr1	84460000	LOC112530319	84452504	84468559	+	chr1	84440001	84480000	504	0.208793	0.122001	0.00355144	0.00213103	84460000	2.82889
chr1	108160000	SIM2	108141888	108202405	+	chr1	108140001	108180000	599	0.208787	0.137875	0.00394849	0.00371368	108160000	2.82878
chr4	78900000	CYTL1	78878791	78881489	-	chr4	78880001	78920000	413	0.208776	0.145692	0.00352581	0.00179943	78900000	2.82857
chr4	78900000	STK32B	78906685	79056558	+	chr4	78880001	78920000	413	0.208776	0.145692	0.00352581	0.00179943	78900000	2.82857
chr5	50320000	EXOC3L4	50296572	50322832	+	chr5	50300001	50340000	547	0.208739	0.160518	0.00451998	0.00297609	50320000	2.82788
chr5	50320000	LOC107053556	50313545	50318650	-	chr5	50300001	50340000	547	0.208739	0.160518	0.00451998	0.00297609	50320000	2.82788
chr5	50320000	TNFAIP2	50328908	50347513	+	chr5	50300001	50340000	547	0.208739	0.160518	0.00451998	0.00297609	50320000	2.82788
chr20	11140000	APCDD1L	11157604	11174001	+	chr20	11120001	11160000	499	0.208539	0.146616	0.00285499	0.00358222	11140000	2.82415
chr1	141160000	SOX1	141152094	141154399	+	chr1	141140001	141180000	389	0.208218	0.135728	0.00258896	0.0023895	141160000	2.81816
chr3	90060000	CSMD1	89139835	90175853	+	chr3	90040001	90080000	300	0.208117	0.186202	0.00253838	0.00208588	90060000	2.81628
chr1	63000000	EPS8	62933952	63065195	-	chr1	62980001	63020000	547	0.208034	0.142275	0.00210804	0.00444256	63000000	2.81473
chr1	163760000	DIAPH3	163718002	163957279	+	chr1	163740001	163780000	482	0.207565	0.13771	0.00383539	0.00159361	163760000	2.80598
chr4	78640000	STX18	78594713	78651161	-	chr4	78620001	78660000	774	0.207436	0.135217	0.00494426	0.00463543	78640000	2.80358
chr4	82880000	MXD4	82843102	82880589	+	chr4	82860001	82900000	578	0.207246	0.135938	0.004086	0.00371995	82880000	2.80003
chr4	82880000	HAUS3	82888742	82896881	+	chr4	82860001	82900000	578	0.207246	0.135938	0.004086	0.00371995	82880000	2.80003
chr4	82880000	POLN	82895632	82986524	+	chr4	82860001	82900000	578	0.207246	0.135938	0.004086	0.00371995	82880000	2.80003
chr3	85380000	EYS	84814812	85589783	+	chr3	85360001	85400000	194	0.207214	0.126478	0.00112286	0.00109885	85380000	2.79944
chr7	100000	LOC107053791	70086	84268	-	chr7	80001	120000	165	0.207088	0.129158	0.000698349	0.00100752	100000	2.79709
chr7	100000	NAB1	91500	122034	-	chr7	80001	120000	165	0.207088	0.129158	0.000698349	0.00100752	100000	2.79709
chr13	2120000	PURA	2072754	2124524	+	chr13	2100001	2140000	71	0.206975	0.156899	0.000525794	0.000510542	2120000	2.79498
chr13	2120000	PFDN1	2126310	2170327	-	chr13	2100001	2140000	71	0.206975	0.156899	0.000525794	0.000510542	2120000	2.79498
chr2	50800000	GLI3	50696713	50908081	-	chr2	50780001	50820000	98	0.206949	0.149761	0.000588708	0.000723819	50800000	2.79449
chr3	28380000	LRFN2	28347842	28498124	+	chr3	28360001	28400000	461	0.206929	0.169998	0.0035177	0.00299221	28380000	2.79412
chr5	50340000	EXOC3L4	50296572	50322832	+	chr5	50320001	50360000	651	0.206926	0.151846	0.00508639	0.00350106	50340000	2.79406
chr5	50340000	TNFAIP2	50328908	50347513	+	chr5	50320001	50360000	651	0.206926	0.151846	0.00508639	0.00350106	50340000	2.79406
chr1	160740000	PCDH9	160443650	161152789	+	chr1	160720001	160760000	154	0.206654	0.155134	0.00100624	0.00124361	160740000	2.78899
chr2	22660000	ACCSL	22633136	22652583	-	chr2	22640001	22680000	505	0.206627	0.147856	0.00230586	0.00361222	22660000	2.78849
chr2	22660000	PEX1	22652717	22674966	-	chr2	22640001	22680000	505	0.206627	0.147856	0.00230586	0.00361222	22660000	2.78849
chr2	22660000	RBM48	22675195	22680507	+	chr2	22640001	22680000	505	0.206627	0.147856	0.00230586	0.00361222	22660000	2.78849
chr2	22660000	EFCAB1	22678101	22684109	-	chr2	22640001	22680000	505	0.206627	0.147856	0.00230586	0.00361222	22660000	2.78849
chr4	82900000	MXD4	82843102	82880589	+	chr4	82880001	82920000	758	0.206338	0.137482	0.0051233	0.0051731	82900000	2.7831
chr4	82900000	HAUS3	82888742	82896881	+	chr4	82880001	82920000	758	0.206338	0.137482	0.0051233	0.0051731	82900000	2.7831
chr4	82900000	POLN	82895632	82986524	+	chr4	82880001	82920000	758	0.206338	0.137482	0.0051233	0.0051731	82900000	2.7831
chr4	82380000	SH3BP2	82359241	82394814	-	chr4	82360001	82400000	667	0.205585	0.124934	0.00509653	0.00241106	82380000	2.76905
chr4	82380000	LOC107053301	82398497	82413874	+	chr4	82360001	82400000	667	0.205585	0.124934	0.00509653	0.00241106	82380000	2.76905
chr5	50300000	EXOC3L4	50296572	50322832	+	chr5	50280001	50320000	579	0.205532	0.148811	0.00429734	0.00415959	50300000	2.76806
chr5	50300000	LOC107053556	50313545	50318650	-	chr5	50280001	50320000	579	0.205532	0.148811	0.00429734	0.00415959	50300000	2.76806
chr6	32700000	GPR26	32678232	32692574	+	chr6	32680001	32720000	664	0.20553	0.129871	0.00516941	0.00281398	32700000	2.76802
chr6	32700000	CPXM2	32711730	32779269	-	chr6	32680001	32720000	664	0.20553	0.129871	0.00516941	0.00281398	32700000	2.76802
chr2	6540000	PRKAG2	6368753	6550794	-	chr2	6520001	6560000	653	0.205265	0.157886	0.00540005	0.00359104	6540000	2.76308
chr2	6540000	LOC112531930	6552390	6562546	-	chr2	6520001	6560000	653	0.205265	0.157886	0.00540005	0.00359104	6540000	2.76308
chr28	420000	FBN3	364262	491111	+	chr28	400001	440000	919	0.205119	0.139667	0.00722265	0.00490318	420000	2.76036
chr3	89800000	CSMD1	89139835	90175853	+	chr3	89780001	89820000	314	0.205081	0.167225	0.00238186	0.00222909	89800000	2.75965
chr1	36820000	TRHDE	36731205	36958919	+	chr1	36800001	36840000	486	0.205006	0.160406	0.00334339	0.00351067	36820000	2.75825
chr20	11240000	RAB22A	11209362	11230580	-	chr20	11220001	11260000	424	0.20482	0.119762	0.00254368	0.00253211	11240000	2.75478
chr20	11240000	PPP4R1L	11230671	11251485	+	chr20	11220001	11260000	424	0.20482	0.119762	0.00254368	0.00253211	11240000	2.75478
chr20	11240000	ANKRD60	11250104	11274570	+	chr20	11220001	11260000	424	0.20482	0.119762	0.00254368	0.00253211	11240000	2.75478
chr5	50440000	MARK3	50439385	50500665	+	chr5	50420001	50460000	637	0.204803	0.120327	0.00423556	0.00359979	50440000	2.75446
chr1	141800000	FAM155A	141803234	142262634	+	chr1	141780001	141820000	182	0.204606	0.146289	0.000799867	0.00133001	141800000	2.75079
chr1	141800000	LOC112531528	141809516	141811914	-	chr1	141780001	141820000	182	0.204606	0.146289	0.000799867	0.00133001	141800000	2.75079
chr6	32720000	CPXM2	32711730	32779269	-	chr6	32700001	32740000	643	0.204355	0.130395	0.00490076	0.00313158	32720000	2.7461
chr6	32720000	TRNAH-GUG	32726552	32726623	+	chr6	32700001	32740000	643	0.204355	0.130395	0.00490076	0.00313158	32720000	2.7461
chr1	160720000	PCDH9	160443650	161152789	+	chr1	160700001	160740000	151	0.204054	0.151322	0.000958093	0.0012269	160720000	2.74049
chr1	97380000	ROBO1	97290537	97997572	+	chr1	97360001	97400000	523	0.203836	0.115342	0.00336247	0.00279409	97380000	2.73642
chr8	27800000	PATJ	27668428	27810663	+	chr8	27780001	27820000	510	0.20348	0.131987	0.00366878	0.00293524	27800000	2.72978
chr8	27800000	KANK4	27814308	27832563	-	chr8	27780001	27820000	510	0.20348	0.131987	0.00366878	0.00293524	27800000	2.72978
chr2	25120000	NXPH1	25087324	25223320	+	chr2	25100001	25140000	367	0.203339	0.137312	0.00300129	0.00114593	25120000	2.72715
chr6	19120000	MAPK8	19006936	19110539	+	chr6	19100001	19140000	382	0.203079	0.125549	0.00226027	0.0026082	19120000	2.7223
chr6	19120000	ARHGAP22	19112409	19252915	-	chr6	19100001	19140000	382	0.203079	0.125549	0.00226027	0.0026082	19120000	2.7223
chr1	55140000	THL	55121692	55153239	+	chr1	55120001	55160000	252	0.203034	0.161804	0.00194661	0.00189584	55140000	2.72146
chr1	130520000	LOC418667	130499848	130512773	-	chr1	130500001	130540000	393	0.202849	0.142992	0.00323401	0.00210183	130520000	2.71801
chr1	130520000	LOC101749641	130533390	130559571	+	chr1	130500001	130540000	393	0.202849	0.142992	0.00323401	0.00210183	130520000	2.71801
chr5	43400000	EML5	43349674	43451472	-	chr5	43380001	43420000	491	0.202611	0.131254	0.0020196	0.0039116	43400000	2.71357
chr1	97200000	LOC101748284	97210411	97233879	+	chr1	97180001	97220000	273	0.202481	0.11971	0.0014855	0.00131121	97200000	2.71115
chr24	6200000	C24H11orf57	6178905	6183636	-	chr24	6180001	6220000	333	0.202478	0.186398	0.00373791	0.002105	6200000	2.71109
chr24	6200000	PIH1D2	6183659	6187091	+	chr24	6180001	6220000	333	0.202478	0.186398	0.00373791	0.002105	6200000	2.71109
chr24	6200000	DLAT	6188310	6195082	-	chr24	6180001	6220000	333	0.202478	0.186398	0.00373791	0.002105	6200000	2.71109
chr24	6200000	DIXDC1	6196564	6236630	-	chr24	6180001	6220000	333	0.202478	0.186398	0.00373791	0.002105	6200000	2.71109
chr5	33080000	NOVA1	33003556	33186053	-	chr5	33060001	33100000	128	0.202463	0.155319	0.000861789	0.000351054	33080000	2.71081
chr2	99220000	PTPRM	98930857	99392027	-	chr2	99200001	99240000	503	0.202136	0.131435	0.00336013	0.00333202	99220000	2.70471
chr2	97980000	PIEZO2	97719562	98025242	+	chr2	97960001	98000000	590	0.201994	0.117773	0.00369611	0.0030573	97980000	2.70206
chr3	180000	CCDC88A	93250	168664	-	chr3	160001	200000	493	0.201836	0.115836	0.00348603	0.000826743	180000	2.69912
chr3	180000	CFAP36	190091	207682	+	chr3	160001	200000	493	0.201836	0.115836	0.00348603	0.000826743	180000	2.69912
chr1	82480000	LSAMP	82040709	83004667	+	chr1	82460001	82500000	451	0.201693	0.151568	0.00315807	0.00307892	82480000	2.69645
chr5	48660000	EVL	48530423	48669496	+	chr5	48640001	48680000	607	0.201428	0.131938	0.00446394	0.00381803	48660000	2.69151
chr5	48660000	LOC112532535	48636414	48644822	-	chr5	48640001	48680000	607	0.201428	0.131938	0.00446394	0.00381803	48660000	2.69151
chr5	48660000	DEGS2	48669309	48688219	-	chr5	48640001	48680000	607	0.201428	0.131938	0.00446394	0.00381803	48660000	2.69151
chr5	50360000	TNFAIP2	50328908	50347513	+	chr5	50340001	50380000	665	0.200909	0.134518	0.00445983	0.0042689	50360000	2.68182
chr5	50360000	EXOC3L	50363368	50382183	-	chr5	50340001	50380000	665	0.200909	0.134518	0.00445983	0.0042689	50360000	2.68182
chr7	16060000	LOC107053812	16031354	16211058	+	chr7	16040001	16080000	375	0.200833	0.145584	0.00274559	0.00249467	16060000	2.68041
chr4	78920000	STK32B	78906685	79056558	+	chr4	78900001	78940000	317	0.200747	0.132066	0.00254491	0.00116136	78920000	2.6788
chr14	15120000	KNOP1	15091097	15101374	+	chr14	15100001	15140000	248	0.200432	0.141901	0.00161462	0.00163558	15120000	2.67293
chr14	15120000	C14H16orf62	15104262	15162121	-	chr14	15100001	15140000	248	0.200432	0.141901	0.00161462	0.00163558	15120000	2.67293
chr2	99200000	PTPRM	98930857	99392027	-	chr2	99180001	99220000	563	0.200145	0.114243	0.00348534	0.00358031	99200000	2.66757
chr22	840000	EBF2	752073	875595	+	chr22	820001	860000	67	0.200066	0.114442	0.000478239	0.000461976	840000	2.6661
chr1	140320000	COL4A2	140249172	140391078	+	chr1	140300001	140340000	573	0.199979	0.124585	0.00429468	0.00259773	140320000	2.66448
chr4	75740000	LOC101750905	75605942	75775742	-	chr4	75720001	75760000	401	0.199921	0.136371	0.00348241	0.00127689	75740000	2.66339
chr1	141180000	MIR1632	141188851	141188941	+	chr1	141160001	141200000	483	0.199865	0.143944	0.00358078	0.00301893	141180000	2.66235
chr2	98000000	PIEZO2	97719562	98025242	+	chr2	97980001	98020000	522	0.199839	0.113445	0.00331484	0.00250263	98000000	2.66186
chr4	77880000	LOC101747852	77822363	77869410	-	chr4	77860001	77900000	293	0.199811	0.151681	0.0024945	0.00129294	77880000	2.66134
chr2	97860000	PIEZO2	97719562	98025242	+	chr2	97840001	97880000	602	0.199681	0.107593	0.00364407	0.00289323	97860000	2.65892
chr2	98420000	RAB31	98390917	98450441	-	chr2	98400001	98440000	792	0.199581	0.134202	0.00577057	0.00513028	98420000	2.65705
chr1	189760000	LOC101749530	189756748	189767782	-	chr1	189740001	189780000	510	0.199162	0.134328	0.0042031	0.00208525	189760000	2.64924
chr1	189760000	LOC112531611	189773134	189773280	+	chr1	189740001	189780000	510	0.199162	0.134328	0.0042031	0.00208525	189760000	2.64924
chr1	49180000	GBE	49156263	49172976	-	chr1	49160001	49200000	745	0.199096	0.138671	0.00569425	0.00511166	49180000	2.648
chr1	49180000	LOC417973	49173039	49181304	+	chr1	49160001	49200000	745	0.199096	0.138671	0.00569425	0.00511166	49180000	2.648
chr1	49180000	LOC112531612	49183032	49183180	-	chr1	49160001	49200000	745	0.199096	0.138671	0.00569425	0.00511166	49180000	2.648
chr1	49180000	POLDIP3	49183466	49197408	+	chr1	49160001	49200000	745	0.199096	0.138671	0.00569425	0.00511166	49180000	2.648
chr18	11180000	LOC425117	11192154	11195802	+	chr18	11160001	11200000	48	0.198924	0.176097	0.000198543	0.000461155	11180000	2.6448
chr18	11180000	LOC112530040	11199495	11217749	-	chr18	11160001	11200000	48	0.198924	0.176097	0.000198543	0.000461155	11180000	2.6448
chr1	160780000	PCDH9	160443650	161152789	+	chr1	160760001	160800000	162	0.198688	0.120307	0.000933059	0.00115712	160780000	2.64039
chr4	82920000	POLN	82895632	82986524	+	chr4	82900001	82940000	762	0.198687	0.136616	0.00488408	0.00520369	82920000	2.64038
chr15	3880000	TMEM132D	3798543	3990696	+	chr15	3860001	3900000	283	0.198647	0.103504	0.00181902	0.00148055	3880000	2.63963
chr3	90040000	CSMD1	89139835	90175853	+	chr3	90020001	90060000	280	0.198644	0.169239	0.00229604	0.00178266	90040000	2.63957
chr2	22680000	PEX1	22652717	22674966	-	chr2	22660001	22700000	547	0.198604	0.158877	0.00301318	0.00433197	22680000	2.63883
chr2	22680000	RBM48	22675195	22680507	+	chr2	22660001	22700000	547	0.198604	0.158877	0.00301318	0.00433197	22680000	2.63883
chr2	22680000	EFCAB1	22678101	22684109	-	chr2	22660001	22700000	547	0.198604	0.158877	0.00301318	0.00433197	22680000	2.63883
chr2	22680000	FAM133B	22684318	22700704	-	chr2	22660001	22700000	547	0.198604	0.158877	0.00301318	0.00433197	22680000	2.63883
chr5	44420000	C5H14orf159	44381623	44421930	+	chr5	44400001	44440000	588	0.198489	0.153935	0.00469161	0.00460638	44420000	2.63668
chr5	44420000	GPR68	44422025	44443463	-	chr5	44400001	44440000	588	0.198489	0.153935	0.00469161	0.00460638	44420000	2.63668
chr17	6860000	CFAP77	6827559	6880158	+	chr17	6840001	6880000	612	0.198475	0.129069	0.00444511	0.00320621	6860000	2.63642
chr17	6860000	LOC107052211	6844719	6848796	-	chr17	6840001	6880000	612	0.198475	0.129069	0.00444511	0.00320621	6860000	2.63642
chr6	32660000	LOC107053759	32631226	32644722	+	chr6	32640001	32680000	1140	0.198231	0.116992	0.00833357	0.00475116	32660000	2.63187
chr6	32660000	GPR26	32678232	32692574	+	chr6	32640001	32680000	1140	0.198231	0.116992	0.00833357	0.00475116	32660000	2.63187
chr5	43420000	EML5	43349674	43451472	-	chr5	43400001	43440000	528	0.198222	0.127128	0.00202254	0.0042717	43420000	2.6317
chr5	40260000	NRXN3	39728194	40668982	+	chr5	40240001	40280000	256	0.197911	0.137978	0.00227688	0.00106502	40260000	2.6259
chr2	97520000	GNAL	97333366	97516571	-	chr2	97500001	97540000	589	0.197355	0.123438	0.00413887	0.00311149	97520000	2.61553
chr2	97520000	LOC112531831	97517884	97522726	+	chr2	97500001	97540000	589	0.197355	0.123438	0.00413887	0.00311149	97520000	2.61553
chr20	10160000	PLAGL2	10127483	10142901	-	chr20	10140001	10180000	554	0.197057	0.120687	0.00405344	0.00245815	10160000	2.60997
chr20	10160000	POFUT1	10142926	10147715	+	chr20	10140001	10180000	554	0.197057	0.120687	0.00405344	0.00245815	10160000	2.60997
chr20	10160000	KIF3B	10147879	10158198	+	chr20	10140001	10180000	554	0.197057	0.120687	0.00405344	0.00245815	10160000	2.60997
chr20	10160000	ASXL1	10158661	10174067	+	chr20	10140001	10180000	554	0.197057	0.120687	0.00405344	0.00245815	10160000	2.60997
chr20	10160000	C20H20ORF112	10175588	10225026	-	chr20	10140001	10180000	554	0.197057	0.120687	0.00405344	0.00245815	10160000	2.60997
chr13	6100000	TENM2	5569975	6177414	-	chr13	6080001	6120000	573	0.196881	0.121853	0.0036287	0.00354971	6100000	2.60669
chr2	97800000	PIEZO2	97719562	98025242	+	chr2	97780001	97820000	515	0.196873	0.122013	0.00363768	0.00200831	97800000	2.60654
chr2	25140000	NXPH1	25087324	25223320	+	chr2	25120001	25160000	323	0.196815	0.136239	0.00253529	0.00103843	25140000	2.60546
chr3	99600000	FAM49A	99567581	99621415	-	chr3	99580001	99620000	515	0.196285	0.164145	0.0033967	0.00427686	99600000	2.59557
chr6	13280000	ZMIZ1	13110616	13436496	-	chr6	13260001	13300000	238	0.196272	0.156615	0.00221837	0.00146436	13280000	2.59533
chr6	13280000	MIR1590	13279449	13279547	-	chr6	13260001	13300000	238	0.196272	0.156615	0.00221837	0.00146436	13280000	2.59533
chr4	32400000	LOC107051781	32392381	32407200	-	chr4	32380001	32420000	459	0.196135	0.151255	0.00329271	0.00335314	32400000	2.59277
chr5	50380000	EXOC3L	50363368	50382183	-	chr5	50360001	50400000	596	0.19592	0.130831	0.00400982	0.00386132	50380000	2.58876
chr8	23840000	AGBL4	23029458	23885537	-	chr8	23820001	23860000	469	0.195716	0.102509	0.00239494	0.002621	23840000	2.58495
chr5	33360000	LOC107053600	33371660	33384263	-	chr5	33340001	33380000	219	0.195556	0.141292	0.00162767	0.000478687	33360000	2.58197
chr5	33360000	LOC107053505	33372811	33373406	+	chr5	33340001	33380000	219	0.195556	0.141292	0.00162767	0.000478687	33360000	2.58197
chr5	50180000	CDC42BPB	50104184	50190209	-	chr5	50160001	50200000	569	0.195441	0.135218	0.00406463	0.00378115	50180000	2.57982
chr1	159140000	KLHL1	159079009	159298796	+	chr1	159120001	159160000	557	0.19534	0.130012	0.00358831	0.00385253	159140000	2.57794
chr3	75080000	MAP3K7	75083745	75134330	+	chr3	75060001	75100000	607	0.19523	0.119682	0.00453782	0.00226855	75080000	2.57589
chr4	82360000	ADD1	82295727	82352992	-	chr4	82340001	82380000	735	0.194991	0.123152	0.00567732	0.00316477	82360000	2.57143
chr4	82360000	SH3BP2	82359241	82394814	-	chr4	82340001	82380000	735	0.194991	0.123152	0.00567732	0.00316477	82360000	2.57143
chr4	37160000	SMARCAD1	37126856	37168385	+	chr4	37140001	37180000	665	0.194611	0.122675	0.00461387	0.00407625	37160000	2.56434
chr4	37160000	HPGDS	37171060	37196399	-	chr4	37140001	37180000	665	0.194611	0.122675	0.00461387	0.00407625	37160000	2.56434
chr3	90080000	CSMD1	89139835	90175853	+	chr3	90060001	90100000	230	0.19429	0.170012	0.00169461	0.00167846	90080000	2.55835
chr3	89820000	CSMD1	89139835	90175853	+	chr3	89800001	89840000	239	0.194083	0.163203	0.00185466	0.00169328	89820000	2.55449
chr14	15400000	CRYM	15374257	15382099	-	chr14	15380001	15420000	98	0.193848	0.110844	0.000564031	0.000341662	15400000	2.55011
chr14	15400000	UQCRC2	15382194	15393570	+	chr14	15380001	15420000	98	0.193848	0.110844	0.000564031	0.000341662	15400000	2.55011
chr14	15400000	LOC107054664	15393414	15394127	-	chr14	15380001	15420000	98	0.193848	0.110844	0.000564031	0.000341662	15400000	2.55011
chr14	15400000	ITGAD	15396017	15430166	+	chr14	15380001	15420000	98	0.193848	0.110844	0.000564031	0.000341662	15400000	2.55011
chr14	15400000	LOC112533447	15402801	15404849	-	chr14	15380001	15420000	98	0.193848	0.110844	0.000564031	0.000341662	15400000	2.55011
chr14	15400000	LOC112533446	15405089	15407197	-	chr14	15380001	15420000	98	0.193848	0.110844	0.000564031	0.000341662	15400000	2.55011
chr4	42600000	LOC101749270	42580029	42612469	+	chr4	42580001	42620000	412	0.193765	0.148333	0.00292963	0.00242537	42600000	2.54856
chr23	5720000	CAP1	5697363	5709111	+	chr23	5700001	5740000	42	0.193749	0.156831	0.000186623	0.000348821	5720000	2.54826
chr23	5720000	PPT1	5709309	5713965	-	chr23	5700001	5740000	42	0.193749	0.156831	0.000186623	0.000348821	5720000	2.54826
chr23	5720000	RPL11	5714104	5717202	+	chr23	5700001	5740000	42	0.193749	0.156831	0.000186623	0.000348821	5720000	2.54826
chr23	5720000	TCEB3	5719354	5731938	+	chr23	5700001	5740000	42	0.193749	0.156831	0.000186623	0.000348821	5720000	2.54826
chr23	5720000	LOC107055033	5721987	5722540	-	chr23	5700001	5740000	42	0.193749	0.156831	0.000186623	0.000348821	5720000	2.54826
chr23	5720000	PITHD1	5732085	5733733	+	chr23	5700001	5740000	42	0.193749	0.156831	0.000186623	0.000348821	5720000	2.54826
chr23	5720000	LYPLA2	5732105	5740421	+	chr23	5700001	5740000	42	0.193749	0.156831	0.000186623	0.000348821	5720000	2.54826
chr23	5720000	GALE	5739908	5743363	-	chr23	5700001	5740000	42	0.193749	0.156831	0.000186623	0.000348821	5720000	2.54826
chr14	2400000	PDGFA	2395595	2416550	-	chr14	2380001	2420000	329	0.193654	0.116516	0.00237374	0.00181255	2400000	2.54649
chr5	4200000	METTL15	4143648	4267457	+	chr5	4180001	4220000	154	0.193291	0.131452	0.00107872	0.00131071	4200000	2.53972
chr3	25280000	PLEKHH2	25251748	25304477	+	chr3	25260001	25300000	701	0.193191	0.143403	0.00515164	0.00465004	25280000	2.53785
chr1	87780000	CBLB	87755406	87881292	-	chr1	87760001	87800000	489	0.193085	0.127001	0.00232631	0.003474	87780000	2.53588
chr6	22040000	ZNF518A	22007517	22049574	+	chr6	22020001	22060000	427	0.192688	0.168572	0.002637	0.00396131	22040000	2.52847
chr6	22040000	LOC100859611	22030295	22038424	-	chr6	22020001	22060000	427	0.192688	0.168572	0.002637	0.00396131	22040000	2.52847
chr6	22040000	BLNK	22051931	22144236	-	chr6	22020001	22060000	427	0.192688	0.168572	0.002637	0.00396131	22040000	2.52847
chr5	56320000	KTN1	56284033	56354473	-	chr5	56300001	56340000	604	0.192671	0.14551	0.00480776	0.0037442	56320000	2.52815
chr5	56320000	MIR1638	56321790	56321876	+	chr5	56300001	56340000	604	0.192671	0.14551	0.00480776	0.0037442	56320000	2.52815
chr3	89920000	CSMD1	89139835	90175853	+	chr3	89900001	89940000	341	0.192619	0.132133	0.00230274	0.00246117	89920000	2.52718
chr10	17660000	ADAMTS17	17541300	17706888	-	chr10	17640001	17680000	288	0.192532	0.145515	0.00210164	0.00151977	17660000	2.52556
chr1	10620000	CACNA2D1	10375977	10734887	+	chr1	10600001	10640000	368	0.192147	0.116905	0.00248741	0.00253697	10620000	2.51838
chr5	43440000	EML5	43349674	43451472	-	chr5	43420001	43460000	470	0.192104	0.112886	0.00179277	0.003572	43440000	2.51758
chr5	43440000	LOC112532549	43451418	43452710	+	chr5	43420001	43460000	470	0.192104	0.112886	0.00179277	0.003572	43440000	2.51758
chr20	10140000	TM9SF4	10112830	10127339	+	chr20	10120001	10160000	685	0.191945	0.118345	0.00515725	0.00323571	10140000	2.51461
chr20	10140000	PLAGL2	10127483	10142901	-	chr20	10120001	10160000	685	0.191945	0.118345	0.00515725	0.00323571	10140000	2.51461
chr20	10140000	POFUT1	10142926	10147715	+	chr20	10120001	10160000	685	0.191945	0.118345	0.00515725	0.00323571	10140000	2.51461
chr20	10140000	KIF3B	10147879	10158198	+	chr20	10120001	10160000	685	0.191945	0.118345	0.00515725	0.00323571	10140000	2.51461
chr20	10140000	ASXL1	10158661	10174067	+	chr20	10120001	10160000	685	0.191945	0.118345	0.00515725	0.00323571	10140000	2.51461
chr3	65260000	LOC112532117	65274483	65561114	-	chr3	65240001	65280000	348	0.191477	0.108017	0.00239257	0.000869766	65260000	2.50588
chr2	50640000	LOC101749489	50649396	50665683	+	chr2	50620001	50660000	76	0.191217	0.0942751	0.000493853	0.000175265	50640000	2.50103
chr3	49580000	MYCT1	49550695	49581240	+	chr3	49560001	49600000	249	0.191166	0.105752	0.00148691	0.00179555	49580000	2.50008
chr3	49580000	VIP	49586424	49593144	+	chr3	49560001	49600000	249	0.191166	0.105752	0.00148691	0.00179555	49580000	2.50008
chr1	48840000	ATF7IP	48792292	48903334	+	chr1	48820001	48860000	581	0.191145	0.141457	0.00342473	0.00346865	48840000	2.49969
chr17	6880000	CFAP77	6827559	6880158	+	chr17	6860001	6900000	581	0.191102	0.127481	0.00443588	0.00274428	6880000	2.49889
chr17	6880000	BARHL1	6882504	6889865	+	chr17	6860001	6900000	581	0.191102	0.127481	0.00443588	0.00274428	6880000	2.49889
chr17	6880000	DDX31	6893813	6935851	-	chr17	6860001	6900000	581	0.191102	0.127481	0.00443588	0.00274428	6880000	2.49889
chr6	19560000	LOC112532694	19539274	19557468	-	chr6	19540001	19580000	490	0.191052	0.126091	0.00368298	0.00270613	19560000	2.49795
chr6	19560000	ERCC6	19563925	19609845	-	chr6	19540001	19580000	490	0.191052	0.126091	0.00368298	0.00270613	19560000	2.49795
chr1	123800000	LOC107049118	123630228	124097656	-	chr1	123780001	123820000	368	0.191045	0.124306	0.00272029	0.00227416	123800000	2.49782
chr1	123800000	GLRA2	123760274	123887833	-	chr1	123780001	123820000	368	0.191045	0.124306	0.00272029	0.00227416	123800000	2.49782
chr5	50100000	AMN	50083577	50100328	+	chr5	50080001	50120000	614	0.190977	0.128207	0.00426768	0.00387719	50100000	2.49655
chr5	50100000	CDC42BPB	50104184	50190209	-	chr5	50080001	50120000	614	0.190977	0.128207	0.00426768	0.00387719	50100000	2.49655
chr13	6140000	TENM2	5569975	6177414	-	chr13	6120001	6160000	708	0.190884	0.119183	0.0043773	0.0047722	6140000	2.49482
chr6	32620000	LOC107053759	32631226	32644722	+	chr6	32600001	32640000	943	0.190805	0.110303	0.00694892	0.00409407	32620000	2.49335
chr4	42580000	LOC101749270	42580029	42612469	+	chr4	42560001	42600000	367	0.190733	0.150523	0.00266737	0.00236274	42580000	2.492
chr1	84300000	CLDND1	84300600	84309886	-	chr1	84280001	84320000	86	0.190684	0.123085	0.000562499	0.000394485	84300000	2.49109
chr1	84300000	GPR15	84316430	84318333	+	chr1	84280001	84320000	86	0.190684	0.123085	0.000562499	0.000394485	84300000	2.49109
chr3	2180000	LOC421195	2164178	2211023	+	chr3	2160001	2200000	100	0.190023	0.108833	0.00038334	0.000521716	2180000	2.47876
chr5	45460000	PRIMA1	45465233	45508140	-	chr5	45440001	45480000	503	0.189965	0.131925	0.00372388	0.00313662	45460000	2.47768
chr1	167060000	CNMD	167041408	167053144	+	chr1	167040001	167080000	768	0.189911	0.120075	0.00515546	0.00515896	167060000	2.47667
chr1	167060000	SUGT1	167057758	167080314	-	chr1	167040001	167080000	768	0.189911	0.120075	0.00515546	0.00515896	167060000	2.47667
chr5	48820000	WDR25	48778130	48837332	+	chr5	48800001	48840000	462	0.189837	0.121561	0.00284797	0.00338748	48820000	2.47529
chr9	6100000	RBP1	6089028	6113601	-	chr9	6080001	6120000	571	0.189756	0.13452	0.00425279	0.00317024	6100000	2.47378
chr9	6100000	NMNAT3	6114250	6134508	-	chr9	6080001	6120000	571	0.189756	0.13452	0.00425279	0.00317024	6100000	2.47378
chr4	57400000	LOC101747366	57358193	57501071	-	chr4	57380001	57420000	418	0.189746	0.126066	0.00334799	0.00241246	57400000	2.47359
chr33	5700000	DIP2B	5642719	5706387	-	chr33	5680001	5720000	301	0.189545	0.136363	0.00182544	0.00222654	5700000	2.46984
chr33	5700000	MIR1668	5702496	5702585	-	chr33	5680001	5720000	301	0.189545	0.136363	0.00182544	0.00222654	5700000	2.46984
chr33	5700000	LARP4	5705208	5725961	-	chr33	5680001	5720000	301	0.189545	0.136363	0.00182544	0.00222654	5700000	2.46984
chr3	2000000	PAPOLG	2016432	2027143	+	chr3	1980001	2020000	106	0.189513	0.114596	0.000431122	0.000616325	2000000	2.46925
chr8	13520000	LOC107053958	13530926	13532155	-	chr8	13500001	13540000	170	0.18945	0.130854	0.0014571	0.000430923	13520000	2.46807
chr2	50880000	GLI3	50696713	50908081	-	chr2	50860001	50900000	204	0.189082	0.148544	0.00138006	0.00192243	50880000	2.46121
