# Supplementary material for: Whole-genome sequencing revealed genetic diversity and selection of Guangxi indigenous chickens
Source: PLoS One. 2022 Mar 15;17(3):e0250392. doi: 10.1371/journal.pone.0250392 (PMC8923445; doi:10.1371/journal.pone.0250392)
Supplement: S10 Table — (XLSX) [file pone.0250392.s016.xlsx]

## Sheet: S10 table
S10 Table. Selective sweep of fat deposition.
CHROM	POS	gene	gene_start	gene_end	strand	CHROM	BIN_START	BIN_END	N_VARIANTS	WEIGHTED_FST	MEAN_FST	P1	P2	POS	ZFST
chr1	39540000	SYT1	39190931	39536618	+	chr1	39520001	39560000	665	0.233622	0.152368	0.00486711	0.00318139	39540000	5.0947
chr1	39540000	PAWR	39558808	39631936	-	chr1	39520001	39560000	665	0.233622	0.152368	0.00486711	0.00318139	39540000	5.0947
chr1	50980000	TMEM184B	50950290	50975893	+	chr1	50960001	51000000	670	0.226417	0.140353	0.00504754	0.00239948	50980000	4.90957
chr1	50980000	MAFF	50976154	50979173	-	chr1	50960001	51000000	670	0.226417	0.140353	0.00504754	0.00239948	50980000	4.90957
chr1	50980000	PLA2G6	50979505	50998680	+	chr1	50960001	51000000	670	0.226417	0.140353	0.00504754	0.00239948	50980000	4.90957
chr1	50980000	BAIAP2L2	50999536	51007565	+	chr1	50960001	51000000	670	0.226417	0.140353	0.00504754	0.00239948	50980000	4.90957
chr1	102060000	NCAM2	102077230	102334412	+	chr1	102040001	102080000	339	0.215833	0.177738	0.00301235	0.00266229	102060000	4.63762
chr1	149080000	GPC5	148802059	149443656	-	chr1	149060001	149100000	268	0.209424	0.13117	0.00151932	0.00145633	149080000	4.47294
chr1	149100000	GPC5	148802059	149443656	-	chr1	149080001	149120000	311	0.20247	0.132751	0.00149977	0.00211086	149100000	4.29425
chr1	10500000	CACNA2D1	10375977	10734887	+	chr1	10480001	10520000	391	0.187369	0.13017	0.00281736	0.00232056	10500000	3.90624
chr1	39520000	SYT1	39190931	39536618	+	chr1	39500001	39540000	617	0.184568	0.125121	0.00469759	0.00311212	39520000	3.83426
chr1	10480000	CACNA2D1	10375977	10734887	+	chr1	10460001	10500000	285	0.180104	0.132159	0.00219518	0.00179163	10480000	3.71956
chr1	51000000	PLA2G6	50979505	50998680	+	chr1	50980001	51020000	691	0.179164	0.105234	0.00502638	0.00195197	51000000	3.69541
chr1	51000000	BAIAP2L2	50999536	51007565	+	chr1	50980001	51020000	691	0.179164	0.105234	0.00502638	0.00195197	51000000	3.69541
chr1	51000000	SLC16A8	51008968	51016634	+	chr1	50980001	51020000	691	0.179164	0.105234	0.00502638	0.00195197	51000000	3.69541
chr1	51000000	PICK1	51019124	51030492	-	chr1	50980001	51020000	691	0.179164	0.105234	0.00502638	0.00195197	51000000	3.69541
chr1	50960000	CSNK1E	50927995	50948452	+	chr1	50940001	50980000	614	0.178047	0.111015	0.004386	0.00282018	50960000	3.66671
chr1	50960000	TMEM184B	50950290	50975893	+	chr1	50940001	50980000	614	0.178047	0.111015	0.004386	0.00282018	50960000	3.66671
chr1	50960000	MAFF	50976154	50979173	-	chr1	50940001	50980000	614	0.178047	0.111015	0.004386	0.00282018	50960000	3.66671
chr1	50960000	PLA2G6	50979505	50998680	+	chr1	50940001	50980000	614	0.178047	0.111015	0.004386	0.00282018	50960000	3.66671
chr1	149060000	GPC5	148802059	149443656	-	chr1	149040001	149080000	301	0.174224	0.106405	0.00148843	0.00144796	149060000	3.56848
chr1	149120000	GPC5	148802059	149443656	-	chr1	149100001	149140000	327	0.173642	0.119696	0.00119712	0.00239442	149120000	3.55352
chr1	94760000	CADM2	94725594	95380888	-	chr1	94740001	94780000	185	0.173632	0.146186	0.00162969	0.000514657	94760000	3.55326
chr1	158280000	DACH1	158037352	158406041	+	chr1	158260001	158300000	524	0.173119	0.119529	0.00350825	0.00316582	158280000	3.54008
chr1	51180000	LOC100858460	51155529	51162127	+	chr1	51160001	51200000	495	0.168738	0.111766	0.00404764	0.00230014	51180000	3.42751
chr1	51180000	UTS2RL	51163455	51164956	+	chr1	51160001	51200000	495	0.168738	0.111766	0.00404764	0.00230014	51180000	3.42751
chr1	51180000	LGALS1	51166506	51169638	-	chr1	51160001	51200000	495	0.168738	0.111766	0.00404764	0.00230014	51180000	3.42751
chr1	51180000	PDXP	51181685	51185095	-	chr1	51160001	51200000	495	0.168738	0.111766	0.00404764	0.00230014	51180000	3.42751
chr1	51180000	SH3BP1	51185448	51194194	-	chr1	51160001	51200000	495	0.168738	0.111766	0.00404764	0.00230014	51180000	3.42751
chr1	51180000	GGA1	51195008	51205252	-	chr1	51160001	51200000	495	0.168738	0.111766	0.00404764	0.00230014	51180000	3.42751
chr1	43080000	KITLG	43015486	43066975	-	chr1	43060001	43100000	114	0.160134	0.0899625	0.00073529	0.000542078	43080000	3.20643
chr1	43080000	LOC112533343	43069955	43077724	+	chr1	43060001	43100000	114	0.160134	0.0899625	0.00073529	0.000542078	43080000	3.20643
chr1	30420000	TMEM117	30223377	30431485	+	chr1	30400001	30440000	427	0.159378	0.107623	0.00362774	0.00276821	30420000	3.18701
chr1	30420000	ARRDC5	30437661	30447582	-	chr1	30400001	30440000	427	0.159378	0.107623	0.00362774	0.00276821	30420000	3.18701
chr1	51060000	LOC107053682	51048240	51053581	-	chr1	51040001	51080000	615	0.158049	0.098736	0.00451271	0.0019016	51060000	3.15286
chr1	51060000	SOX10	51055238	51064412	+	chr1	51040001	51080000	615	0.158049	0.098736	0.00451271	0.0019016	51060000	3.15286
chr1	51060000	POLR2F	51067329	51070898	-	chr1	51040001	51080000	615	0.158049	0.098736	0.00451271	0.0019016	51060000	3.15286
chr1	51060000	C1H22orf23	51070946	51074693	+	chr1	51040001	51080000	615	0.158049	0.098736	0.00451271	0.0019016	51060000	3.15286
chr1	51060000	MICALL1	51075313	51093487	-	chr1	51040001	51080000	615	0.158049	0.098736	0.00451271	0.0019016	51060000	3.15286
chr1	149040000	GPC5	148802059	149443656	-	chr1	149020001	149060000	355	0.157819	0.105858	0.00156063	0.00198439	149040000	3.14695
chr1	171820000	FGL1L	171793582	171803496	-	chr1	171800001	171840000	791	0.155686	0.100493	0.00531572	0.00507701	171820000	3.09214
chr1	171820000	TPTE2	171808785	171827969	+	chr1	171800001	171840000	791	0.155686	0.100493	0.00531572	0.00507701	171820000	3.09214
chr1	171820000	SLC25A15	171829700	171845298	-	chr1	171800001	171840000	791	0.155686	0.100493	0.00531572	0.00507701	171820000	3.09214
chr1	39480000	SYT1	39190931	39536618	+	chr1	39460001	39500000	542	0.154999	0.112191	0.00383228	0.00319751	39480000	3.07449
chr1	39480000	LOC112533322	39477301	39479640	-	chr1	39460001	39500000	542	0.154999	0.112191	0.00383228	0.00319751	39480000	3.07449
chr1	25480000	TFEC	25430536	25492527	+	chr1	25460001	25500000	317	0.153943	0.120712	0.00261751	0.00117306	25480000	3.04736
chr1	51040000	PICK1	51019124	51030492	-	chr1	51020001	51060000	605	0.153481	0.0957205	0.00428456	0.00171511	51040000	3.03549
chr1	51040000	LOC101751556	51030630	51031299	+	chr1	51020001	51060000	605	0.153481	0.0957205	0.00428456	0.00171511	51040000	3.03549
chr1	51040000	LOC107053682	51048240	51053581	-	chr1	51020001	51060000	605	0.153481	0.0957205	0.00428456	0.00171511	51040000	3.03549
chr1	51040000	SOX10	51055238	51064412	+	chr1	51020001	51060000	605	0.153481	0.0957205	0.00428456	0.00171511	51040000	3.03549
chr1	151140000	LOC101748664	151095800	151149073	+	chr1	151120001	151160000	282	0.15255	0.134199	0.00242342	0.000849278	151140000	3.01156
chr1	158300000	DACH1	158037352	158406041	+	chr1	158280001	158320000	511	0.152367	0.106326	0.00349149	0.00304871	158300000	3.00686
chr1	39560000	PAWR	39558808	39631936	-	chr1	39540001	39580000	709	0.152348	0.101732	0.00499079	0.00397519	39560000	3.00637
chr1	54280000	WASHC4	54245000	54284074	-	chr1	54260001	54300000	715	0.151734	0.110458	0.00523397	0.00450524	54280000	2.9906
chr1	54280000	ALDH1L2	54291208	54320813	+	chr1	54260001	54300000	715	0.151734	0.110458	0.00523397	0.00450524	54280000	2.9906
chr1	110880000	PDE9A	110824282	110867357	+	chr1	110860001	110900000	579	0.151635	0.114643	0.00352746	0.00482142	110880000	2.98805
chr1	110880000	LOC112530939	110866971	110879038	-	chr1	110860001	110900000	579	0.151635	0.114643	0.00352746	0.00482142	110880000	2.98805
chr1	110880000	WDR4	110880693	110902129	-	chr1	110860001	110900000	579	0.151635	0.114643	0.00352746	0.00482142	110880000	2.98805
chr1	50640000	MIEF1	50610937	50621079	-	chr1	50620001	50660000	423	0.151376	0.0998902	0.00314407	0.00239135	50640000	2.9814
chr1	50640000	MGAT3	50628568	50653184	-	chr1	50620001	50660000	423	0.151376	0.0998902	0.00314407	0.00239135	50640000	2.9814
chr1	51160000	TRIOBP	51133275	51146210	-	chr1	51140001	51180000	587	0.151086	0.099981	0.00471453	0.00295518	51160000	2.97395
chr1	51160000	NOL12	51151529	51155415	-	chr1	51140001	51180000	587	0.151086	0.099981	0.00471453	0.00295518	51160000	2.97395
chr1	51160000	LOC100858460	51155529	51162127	+	chr1	51140001	51180000	587	0.151086	0.099981	0.00471453	0.00295518	51160000	2.97395
chr1	51160000	UTS2RL	51163455	51164956	+	chr1	51140001	51180000	587	0.151086	0.099981	0.00471453	0.00295518	51160000	2.97395
chr1	51160000	LGALS1	51166506	51169638	-	chr1	51140001	51180000	587	0.151086	0.099981	0.00471453	0.00295518	51160000	2.97395
chr1	183900000	LOC112531591	183890671	183903082	-	chr1	183880001	183920000	739	0.150175	0.113096	0.00502693	0.00497952	183900000	2.95054
chr1	183900000	TMEM123	183903229	183920318	+	chr1	183880001	183920000	739	0.150175	0.113096	0.00502693	0.00497952	183900000	2.95054
chr1	25500000	TFEC	25430536	25492527	+	chr1	25480001	25520000	255	0.147884	0.100221	0.00187582	0.000854246	25500000	2.89167
chr1	61960000	MICAL3	61862870	62026092	-	chr1	61940001	61980000	683	0.147803	0.12779	0.00463438	0.0051498	61960000	2.88959
chr1	192200000	LOC112531597	192218800	192874755	+	chr1	192180001	192220000	206	0.146644	0.111643	0.000913323	0.00161077	192200000	2.85981
chr1	51760000	LOC112533484	51734189	51741673	-	chr1	51740001	51780000	435	0.144699	0.1083	0.00338283	0.00234864	51760000	2.80983
chr1	51760000	MYH9	51734199	51820934	+	chr1	51740001	51780000	435	0.144699	0.1083	0.00338283	0.00234864	51760000	2.80983
chr1	39460000	SYT1	39190931	39536618	+	chr1	39440001	39480000	436	0.143778	0.0967308	0.00288734	0.0024059	39460000	2.78617
chr1	39460000	LOC112533322	39477301	39479640	-	chr1	39440001	39480000	436	0.143778	0.0967308	0.00288734	0.0024059	39460000	2.78617
chr1	136340000	MRPS9	136339083	136370991	+	chr1	136320001	136360000	561	0.143727	0.101293	0.00367934	0.00433625	136340000	2.78486
chr1	51500000	TMPRSS6	51471209	51492639	+	chr1	51480001	51520000	661	0.141544	0.0873588	0.00443979	0.00148636	51500000	2.72877
chr1	51500000	KCTD17	51493520	51501758	-	chr1	51480001	51520000	661	0.141544	0.0873588	0.00443979	0.00148636	51500000	2.72877
chr1	51500000	MPST	51508592	51511467	-	chr1	51480001	51520000	661	0.141544	0.0873588	0.00443979	0.00148636	51500000	2.72877
chr1	51500000	TST	51511600	51518776	+	chr1	51480001	51520000	661	0.141544	0.0873588	0.00443979	0.00148636	51500000	2.72877
chr1	51500000	TEX33	51518927	51524410	+	chr1	51480001	51520000	661	0.141544	0.0873588	0.00443979	0.00148636	51500000	2.72877
chr1	136320000	MRPS9	136339083	136370991	+	chr1	136300001	136340000	530	0.141203	0.0963198	0.00344267	0.00385495	136320000	2.72
chr1	147840000	SOX21	147835480	147837794	+	chr1	147820001	147860000	517	0.140673	0.102381	0.00369559	0.0032532	147840000	2.70639
chr1	147840000	LOC107051484	147839473	147841610	-	chr1	147820001	147860000	517	0.140673	0.102381	0.00369559	0.0032532	147840000	2.70639
chr1	147840000	GPR180	147852197	147878350	-	chr1	147820001	147860000	517	0.140673	0.102381	0.00369559	0.0032532	147840000	2.70639
chr1	147900000	TGDS	147878341	147891038	+	chr1	147880001	147920000	894	0.140347	0.109398	0.00687575	0.00610114	147900000	2.69801
chr1	147900000	TRNAF-GAA	147892969	147893041	+	chr1	147880001	147920000	894	0.140347	0.109398	0.00687575	0.00610114	147900000	2.69801
chr1	147900000	DCT	147897398	147922631	+	chr1	147880001	147920000	894	0.140347	0.109398	0.00687575	0.00610114	147900000	2.69801
chr1	51080000	SOX10	51055238	51064412	+	chr1	51060001	51100000	624	0.138809	0.0873788	0.0046331	0.00233313	51080000	2.65849
chr1	51080000	POLR2F	51067329	51070898	-	chr1	51060001	51100000	624	0.138809	0.0873788	0.0046331	0.00233313	51080000	2.65849
chr1	51080000	C1H22orf23	51070946	51074693	+	chr1	51060001	51100000	624	0.138809	0.0873788	0.0046331	0.00233313	51080000	2.65849
chr1	51080000	MICALL1	51075313	51093487	-	chr1	51060001	51100000	624	0.138809	0.0873788	0.0046331	0.00233313	51080000	2.65849
chr1	51080000	EIF3L	51097089	51106702	-	chr1	51060001	51100000	624	0.138809	0.0873788	0.0046331	0.00233313	51080000	2.65849
chr1	51780000	MYH9	51734199	51820934	+	chr1	51760001	51800000	552	0.138755	0.107093	0.00450916	0.00288599	51780000	2.6571
chr1	149380000	GPC5	148802059	149443656	-	chr1	149360001	149400000	322	0.137949	0.104431	0.00263453	0.00167246	149380000	2.63639
chr1	149380000	LOC107050997	149352481	149371090	+	chr1	149360001	149400000	322	0.137949	0.104431	0.00263453	0.00167246	149380000	2.63639
chr1	94780000	CADM2	94725594	95380888	-	chr1	94760001	94800000	202	0.137671	0.114409	0.001567	0.000731413	94780000	2.62925
chr1	51520000	KCTD17	51493520	51501758	-	chr1	51500001	51540000	623	0.137395	0.084791	0.00420824	0.00125641	51520000	2.62216
chr1	51520000	MPST	51508592	51511467	-	chr1	51500001	51540000	623	0.137395	0.084791	0.00420824	0.00125641	51520000	2.62216
chr1	51520000	TST	51511600	51518776	+	chr1	51500001	51540000	623	0.137395	0.084791	0.00420824	0.00125641	51520000	2.62216
chr1	51520000	TEX33	51518927	51524410	+	chr1	51500001	51540000	623	0.137395	0.084791	0.00420824	0.00125641	51520000	2.62216
chr1	116340000	DMD	116192483	117188566	-	chr1	116320001	116360000	457	0.137357	0.0964868	0.00335595	0.00291437	116340000	2.62118
chr1	148840000	GPC5	148802059	149443656	-	chr1	148820001	148860000	553	0.13666	0.105902	0.00413643	0.0029991	148840000	2.60327
chr1	110900000	WDR4	110880693	110902129	-	chr1	110880001	110920000	629	0.136637	0.105541	0.00352782	0.00503782	110900000	2.60268
chr1	110900000	NDUFV3	110902128	110909259	+	chr1	110880001	110920000	629	0.136637	0.105541	0.00352782	0.00503782	110900000	2.60268
chr1	128300000	NLGN4L	128198590	128376472	+	chr1	128280001	128320000	218	0.135672	0.0925517	0.00156565	0.000679618	128300000	2.57789
chr1	184060000	YAP1	183976430	184056963	-	chr1	184040001	184080000	570	0.135592	0.107836	0.00399637	0.00379121	184060000	2.57583
chr1	184060000	C1H11ORF70	184057712	184078215	-	chr1	184040001	184080000	570	0.135592	0.107836	0.00399637	0.00379121	184060000	2.57583
chr1	54820000	STAB2	54769157	54844868	-	chr1	54800001	54840000	632	0.133411	0.0984047	0.00488339	0.00365796	54820000	2.51979
chr1	122300000	BEND2	122293081	122341376	-	chr1	122280001	122320000	773	0.133171	0.0824804	0.00559519	0.00513234	122300000	2.51362
chr1	148860000	GPC5	148802059	149443656	-	chr1	148840001	148880000	488	0.133038	0.101184	0.00370781	0.00247786	148860000	2.5102
chr1	147880000	GPR180	147852197	147878350	-	chr1	147860001	147900000	913	0.132989	0.103078	0.00691805	0.00590192	147880000	2.50895
chr1	147880000	TGDS	147878341	147891038	+	chr1	147860001	147900000	913	0.132989	0.103078	0.00691805	0.00590192	147880000	2.50895
chr1	147880000	TRNAF-GAA	147892969	147893041	+	chr1	147860001	147900000	913	0.132989	0.103078	0.00691805	0.00590192	147880000	2.50895
chr1	147880000	DCT	147897398	147922631	+	chr1	147860001	147900000	913	0.132989	0.103078	0.00691805	0.00590192	147880000	2.50895
chr1	171800000	THSD1	171764039	171793826	+	chr1	171780001	171820000	744	0.132685	0.086078	0.00548973	0.00485743	171800000	2.50113
chr1	171800000	FGL1L	171793582	171803496	-	chr1	171780001	171820000	744	0.132685	0.086078	0.00548973	0.00485743	171800000	2.50113
chr1	171800000	TPTE2	171808785	171827969	+	chr1	171780001	171820000	744	0.132685	0.086078	0.00548973	0.00485743	171800000	2.50113
chr1	102340000	NCAM2	102077230	102334412	+	chr1	102320001	102360000	327	0.131826	0.105433	0.00278705	0.00276013	102340000	2.47906
chr1	89000000	GUCA1C	88957447	89017339	-	chr1	88980001	89020000	517	0.131743	0.0899529	0.00364759	0.00304234	89000000	2.47693
chr1	89020000	GUCA1C	88957447	89017339	-	chr1	89000001	89040000	524	0.131183	0.0906831	0.00343306	0.00308621	89020000	2.46254
chr1	89020000	LOC107054998	89022752	89035249	-	chr1	89000001	89040000	524	0.131183	0.0906831	0.00343306	0.00308621	89020000	2.46254
chr1	128320000	NLGN4L	128198590	128376472	+	chr1	128300001	128340000	229	0.130919	0.0807403	0.00141765	0.000565127	128320000	2.45576
chr1	50940000	CSNK1E	50927995	50948452	+	chr1	50920001	50960000	643	0.130674	0.0863167	0.0047083	0.00300066	50940000	2.44946
chr1	50940000	TMEM184B	50950290	50975893	+	chr1	50920001	50960000	643	0.130674	0.0863167	0.0047083	0.00300066	50940000	2.44946
chr1	54840000	STAB2	54769157	54844868	-	chr1	54820001	54860000	709	0.130319	0.0984212	0.00545031	0.00455091	54840000	2.44034
chr1	840000	LOC107050717	813661	830347	+	chr1	820001	860000	42	0.130192	0.0799827	0.000161663	0.000200033	840000	2.43708
chr1	39360000	SYT1	39190931	39536618	+	chr1	39340001	39380000	423	0.129549	0.102188	0.00317193	0.00266034	39360000	2.42056
chr1	184080000	C1H11ORF70	184057712	184078215	-	chr1	184060001	184100000	637	0.129501	0.100655	0.00488672	0.00401007	184080000	2.41932
chr1	51320000	ELFN2	51286507	51341743	+	chr1	51300001	51340000	373	0.129155	0.0819373	0.00272465	0.00189692	51320000	2.41043
chr1	51020000	BAIAP2L2	50999536	51007565	+	chr1	51000001	51040000	563	0.129005	0.0782575	0.00378664	0.00155705	51020000	2.40658
chr1	51020000	SLC16A8	51008968	51016634	+	chr1	51000001	51040000	563	0.129005	0.0782575	0.00378664	0.00155705	51020000	2.40658
chr1	51020000	PICK1	51019124	51030492	-	chr1	51000001	51040000	563	0.129005	0.0782575	0.00378664	0.00155705	51020000	2.40658
chr1	51020000	LOC101751556	51030630	51031299	+	chr1	51000001	51040000	563	0.129005	0.0782575	0.00378664	0.00155705	51020000	2.40658
chr1	46340000	MIR135A2	46333899	46333998	+	chr1	46320001	46360000	446	0.128553	0.0919914	0.00299512	0.0030487	46340000	2.39496
chr1	151120000	LOC101748664	151095800	151149073	+	chr1	151100001	151140000	253	0.127646	0.117592	0.00210316	0.0012722	151120000	2.37166
chr1	175560000	STARD13	175277167	175576163	+	chr1	175540001	175580000	554	0.127284	0.0944125	0.00445661	0.00345876	175560000	2.36236
chr1	189320000	GRM5	189235312	189490666	+	chr1	189300001	189340000	594	0.126925	0.0870441	0.00365902	0.0042637	189320000	2.35313
chr10	14000000	LOC107054206	13829663	14057955	-	chr10	13980001	14020000	395	0.179577	0.133304	0.0028698	0.00311003	14000000	3.70602
chr10	13980000	LOC107054206	13829663	14057955	-	chr10	13960001	14000000	410	0.155776	0.116683	0.0030791	0.00340455	13980000	3.09446
chr10	12080000	ADAMTSL3	11929037	12107468	+	chr10	12060001	12100000	717	0.155396	0.101877	0.00535607	0.00413758	12080000	3.08469
chr10	15960000	LOC101748407	15855254	16118063	-	chr10	15940001	15980000	367	0.148087	0.105368	0.00242001	0.00259437	15960000	2.89689
chr10	16300000	LOC101748621	16282104	16289761	-	chr10	16280001	16320000	379	0.136399	0.109268	0.00272128	0.00236176	16300000	2.59657
chr10	16300000	MIR1680	16308512	16308600	+	chr10	16280001	16320000	379	0.136399	0.109268	0.00272128	0.00236176	16300000	2.59657
chr11	11300000	PDP2	11298794	11305673	-	chr11	11280001	11320000	554	0.183724	0.127132	0.00443071	0.00179012	11300000	3.81258
chr11	11300000	NAE1	11306068	11336056	+	chr11	11280001	11320000	554	0.183724	0.127132	0.00443071	0.00179012	11300000	3.81258
chr11	11300000	CA7	11310058	11319566	-	chr11	11280001	11320000	554	0.183724	0.127132	0.00443071	0.00179012	11300000	3.81258
chr11	11280000	LOC769444	11243103	11265460	-	chr11	11260001	11300000	565	0.170473	0.115223	0.0044789	0.00236039	11280000	3.47209
chr11	11280000	PDP2	11298794	11305673	-	chr11	11260001	11300000	565	0.170473	0.115223	0.0044789	0.00236039	11280000	3.47209
chr11	12980000	CDH8	12823945	12973998	+	chr11	12960001	13000000	303	0.129567	0.0862985	0.00206011	0.000698815	12980000	2.42102
chr11	12980000	LOC107054315	12994680	12998419	-	chr11	12960001	13000000	303	0.129567	0.0862985	0.00206011	0.000698815	12980000	2.42102
chr11	12980000	LOC107056831	12998494	13271962	+	chr11	12960001	13000000	303	0.129567	0.0862985	0.00206011	0.000698815	12980000	2.42102
chr12	15940000	MITF	15882857	15970475	+	chr12	15920001	15960000	471	0.454371	0.280621	0.00371312	0.000410187	15940000	10.7668
chr12	15960000	MITF	15882857	15970475	+	chr12	15940001	15980000	563	0.353067	0.236081	0.00481053	0.000821484	15960000	8.16383
chr12	15960000	LOC427594	15974639	15978518	-	chr12	15940001	15980000	563	0.353067	0.236081	0.00481053	0.000821484	15960000	8.16383
chr12	15920000	MITF	15882857	15970475	+	chr12	15900001	15940000	494	0.300503	0.175323	0.00370685	0.00162035	15920000	6.81321
chr12	4760000	LOC107054455	4657049	4777327	-	chr12	4740001	4780000	174	0.267058	0.163858	0.00128598	0.00052806	4760000	5.95384
chr12	4760000	HRH1	4777450	4786306	+	chr12	4740001	4780000	174	0.267058	0.163858	0.00128598	0.00052806	4760000	5.95384
chr12	4780000	LOC107054455	4657049	4777327	-	chr12	4760001	4800000	370	0.224869	0.160441	0.00309121	0.00169117	4780000	4.8698
chr12	4780000	HRH1	4777450	4786306	+	chr12	4760001	4800000	370	0.224869	0.160441	0.00309121	0.00169117	4780000	4.8698
chr12	4780000	ATG7	4788048	4897659	+	chr12	4760001	4800000	370	0.224869	0.160441	0.00309121	0.00169117	4780000	4.8698
chr12	4820000	ATG7	4788048	4897659	+	chr12	4800001	4840000	475	0.198299	0.143494	0.00392168	0.00270847	4820000	4.18708
chr12	4840000	ATG7	4788048	4897659	+	chr12	4820001	4860000	408	0.19489	0.145872	0.00344654	0.0022803	4840000	4.09949
chr12	15980000	MITF	15882857	15970475	+	chr12	15960001	16000000	602	0.189555	0.127764	0.00473525	0.00226612	15980000	3.9624
chr12	15980000	LOC427594	15974639	15978518	-	chr12	15960001	16000000	602	0.189555	0.127764	0.00473525	0.00226612	15980000	3.9624
chr12	15980000	HSD17B14	15987630	16011915	+	chr12	15960001	16000000	602	0.189555	0.127764	0.00473525	0.00226612	15980000	3.9624
chr12	4800000	HRH1	4777450	4786306	+	chr12	4780001	4820000	533	0.187173	0.135475	0.00452371	0.00278176	4800000	3.9012
chr12	4800000	ATG7	4788048	4897659	+	chr12	4780001	4820000	533	0.187173	0.135475	0.00452371	0.00278176	4800000	3.9012
chr12	4740000	LOC107054455	4657049	4777327	-	chr12	4720001	4760000	180	0.15389	0.0883002	0.00121017	0.000669884	4740000	3.046
chr12	11580000	GRIP2	11415545	11631518	-	chr12	11560001	11600000	711	0.149665	0.112835	0.00493505	0.00470805	11580000	2.93743
chr12	15760000	FRMD4B	15744248	15844626	-	chr12	15740001	15780000	632	0.147246	0.118111	0.00483014	0.00446798	15760000	2.87528
chr12	11560000	GRIP2	11415545	11631518	-	chr12	11540001	11580000	729	0.142755	0.109137	0.00516855	0.00465866	11560000	2.75988
chr12	11520000	GRIP2	11415545	11631518	-	chr12	11500001	11540000	684	0.140709	0.113006	0.0050506	0.00446099	11520000	2.70731
chr12	11500000	GRIP2	11415545	11631518	-	chr12	11480001	11520000	703	0.13359	0.109269	0.00542775	0.00503256	11500000	2.52439
chr12	11500000	MIR6684	11483146	11483255	+	chr12	11480001	11520000	703	0.13359	0.109269	0.00542775	0.00503256	11500000	2.52439
chr13	15520000	SPOCK1	15286688	15544243	-	chr13	15500001	15540000	580	0.156543	0.128252	0.004992	0.00313597	15520000	3.11416
chr15	900000	PPIL2	870944	928114	-	chr15	880001	920000	210	0.14551	0.109305	0.00167763	0.00164224	900000	2.83067
chr15	880000	YPEL1	847763	862843	+	chr15	860001	900000	171	0.136721	0.0942792	0.00125382	0.00106629	880000	2.60484
chr15	880000	PPIL2	870944	928114	-	chr15	860001	900000	171	0.136721	0.0942792	0.00125382	0.00106629	880000	2.60484
chr15	880000	LOC107051621	874733	876517	+	chr15	860001	900000	171	0.136721	0.0942792	0.00125382	0.00106629	880000	2.60484
chr17	1020000	AMBP	998674	1003935	-	chr17	1000001	1040000	471	0.128781	0.0942202	0.00335977	0.00316762	1020000	2.40082
chr17	1020000	NRARP	1013720	1023727	-	chr17	1000001	1040000	471	0.128781	0.0942202	0.00335977	0.00316762	1020000	2.40082
chr2	28260000	ISPD	28274782	28389660	-	chr2	28240001	28280000	495	0.326382	0.218355	0.00416098	0.00145464	28260000	7.47816
chr2	28280000	ISPD	28274782	28389660	-	chr2	28260001	28300000	537	0.292337	0.20245	0.00432356	0.0022066	28280000	6.60338
chr2	63480000	OFCC1	63453297	63632861	+	chr2	63460001	63500000	494	0.218838	0.141968	0.00297088	0.00330877	63480000	4.71483
chr2	27860000	AGMO	27833828	28021367	-	chr2	27840001	27880000	292	0.217731	0.147655	0.00194812	0.00160664	27860000	4.68639
chr2	27880000	AGMO	27833828	28021367	-	chr2	27860001	27900000	300	0.20472	0.142018	0.00207346	0.0016781	27880000	4.35207
chr2	63500000	OFCC1	63453297	63632861	+	chr2	63480001	63520000	334	0.203321	0.152862	0.00194259	0.00269047	63500000	4.31612
chr2	63460000	OFCC1	63453297	63632861	+	chr2	63440001	63480000	535	0.196665	0.128274	0.00373805	0.00338941	63460000	4.1451
chr2	143720000	LOC112531906	143715988	143718502	-	chr2	143700001	143740000	225	0.184909	0.14933	0.00127151	0.00153111	143720000	3.84303
chr2	28300000	ISPD	28274782	28389660	-	chr2	28280001	28320000	635	0.175312	0.130941	0.00503284	0.0035984	28300000	3.59643
chr2	60300000	RNF144B	60234250	60324129	-	chr2	60280001	60320000	834	0.175084	0.118307	0.00598778	0.0049997	60300000	3.59057
chr2	27920000	AGMO	27833828	28021367	-	chr2	27900001	27940000	327	0.171593	0.112172	0.00193841	0.00165025	27920000	3.50087
chr2	28340000	ISPD	28274782	28389660	-	chr2	28320001	28360000	726	0.166257	0.120888	0.00503831	0.00382869	28340000	3.36376
chr2	27820000	AGMO	27833828	28021367	-	chr2	27800001	27840000	182	0.161774	0.106994	0.00108235	0.000839994	27820000	3.24857
chr2	88740000	TMEFF1	88618115	88737597	+	chr2	88720001	88760000	580	0.159272	0.0961993	0.00421004	0.00334499	88740000	3.18429
chr2	88740000	MURC	88737902	88751005	+	chr2	88720001	88760000	580	0.159272	0.0961993	0.00421004	0.00334499	88740000	3.18429
chr2	88740000	DNAH5L	88753895	88902331	-	chr2	88720001	88760000	580	0.159272	0.0961993	0.00421004	0.00334499	88740000	3.18429
chr2	27940000	AGMO	27833828	28021367	-	chr2	27920001	27960000	302	0.157147	0.112814	0.00205268	0.0018729	27940000	3.12968
chr2	78740000	SEMA5A	78594765	78914685	+	chr2	78720001	78760000	249	0.154806	0.115257	0.00214171	0.000951044	78740000	3.06953
chr2	97900000	PIEZO2	97719562	98025242	+	chr2	97880001	97920000	630	0.154792	0.102087	0.00455989	0.0034145	97900000	3.06917
chr2	28320000	ISPD	28274782	28389660	-	chr2	28300001	28340000	749	0.152756	0.115462	0.00569099	0.00411674	28320000	3.01686
chr2	27500000	DGKB	27385984	27721471	-	chr2	27480001	27520000	284	0.151733	0.0992212	0.00180614	0.00116564	27500000	2.99057
chr2	97920000	PIEZO2	97719562	98025242	+	chr2	97900001	97940000	632	0.150706	0.102878	0.00481693	0.0033896	97920000	2.96418
chr2	147540000	ADGRB1	147555341	147837517	+	chr2	147520001	147560000	519	0.14815	0.106509	0.00357296	0.00347801	147540000	2.89851
chr2	60280000	RNF144B	60234250	60324129	-	chr2	60260001	60300000	731	0.14685	0.0997415	0.00515366	0.00473207	60280000	2.8651
chr2	11800000	LOC100858869	11817946	11820017	+	chr2	11780001	11820000	222	0.145364	0.0796164	0.00152322	0.000619218	11800000	2.82692
chr2	54300000	EZH2	54282222	54331872	-	chr2	54280001	54320000	365	0.14527	0.110752	0.00249932	0.00171941	54300000	2.82451
chr2	110820000	XKR4	110760861	110995963	+	chr2	110800001	110840000	418	0.144894	0.100151	0.00310433	0.00241038	110820000	2.81484
chr2	43400000	LOC107052525	43362632	43385768	-	chr2	43380001	43420000	654	0.144334	0.101614	0.00453581	0.00469585	43400000	2.80045
chr2	43400000	CTNNB1	43386047	43407736	+	chr2	43380001	43420000	654	0.144334	0.101614	0.00453581	0.00469585	43400000	2.80045
chr2	43400000	ULK4	43407311	43629001	-	chr2	43380001	43420000	654	0.144334	0.101614	0.00453581	0.00469585	43400000	2.80045
chr2	27840000	AGMO	27833828	28021367	-	chr2	27820001	27860000	234	0.143742	0.0976807	0.00147604	0.00108581	27840000	2.78524
chr2	88760000	MURC	88737902	88751005	+	chr2	88740001	88780000	482	0.143645	0.096848	0.00355656	0.00308657	88760000	2.78275
chr2	88760000	DNAH5L	88753895	88902331	-	chr2	88740001	88780000	482	0.143645	0.096848	0.00355656	0.00308657	88760000	2.78275
chr2	54020000	CNTNAP2	53294665	54190322	+	chr2	54000001	54040000	189	0.143134	0.125758	0.00166174	0.000869313	54020000	2.76962
chr2	63440000	OFCC1	63453297	63632861	+	chr2	63420001	63460000	528	0.141686	0.0999507	0.00387113	0.00339823	63440000	2.73241
chr2	122500000	RALYL	122124862	122503073	+	chr2	122480001	122520000	518	0.141296	0.0973979	0.00352237	0.00241507	122500000	2.72239
chr2	99240000	PTPRM	98930857	99392027	-	chr2	99220001	99260000	509	0.140742	0.103998	0.00310993	0.00310981	99240000	2.70816
chr2	26100000	PHF14	26038667	26194334	+	chr2	26080001	26120000	358	0.140674	0.0971325	0.00246219	0.0016682	26100000	2.70641
chr2	54440000	LOC112531744	54414649	54425136	+	chr2	54420001	54460000	513	0.13828	0.106827	0.00350747	0.00392448	54440000	2.6449
chr2	121220000	PAG1	121103429	121213931	-	chr2	121200001	121240000	673	0.138105	0.0947927	0.00526569	0.00333715	121220000	2.6404
chr2	27900000	AGMO	27833828	28021367	-	chr2	27880001	27920000	319	0.137738	0.0914056	0.00200646	0.00147556	27900000	2.63097
chr2	106700000	LOC112531844	106702640	106721443	-	chr2	106680001	106720000	531	0.137058	0.0843135	0.00340667	0.00285122	106700000	2.6135
chr2	49360000	VPS41	49268406	49377534	-	chr2	49340001	49380000	497	0.13635	0.111799	0.00378889	0.00384081	49360000	2.59531
chr2	54040000	CNTNAP2	53294665	54190322	+	chr2	54020001	54060000	203	0.13565	0.121513	0.00185343	0.00105642	54040000	2.57732
chr2	27960000	AGMO	27833828	28021367	-	chr2	27940001	27980000	337	0.134848	0.0880909	0.00238554	0.00159675	27960000	2.55671
chr2	80000000	ABCA13	79956135	80135269	+	chr2	79980001	80020000	699	0.132687	0.0791377	0.00508992	0.00337202	80000000	2.50119
chr2	12840000	LOC112531951	12839734	12842683	+	chr2	12820001	12860000	536	0.130271	0.0916125	0.00428188	0.00336801	12840000	2.43911
chr2	12840000	FZD8	12842879	12846039	+	chr2	12820001	12860000	536	0.130271	0.0916125	0.00428188	0.00336801	12840000	2.43911
chr2	12840000	GJD4	12857980	12876598	-	chr2	12820001	12860000	536	0.130271	0.0916125	0.00428188	0.00336801	12840000	2.43911
chr2	121420000	IMPA1	121389228	121401030	-	chr2	121400001	121440000	791	0.130158	0.0816213	0.00596998	0.00367427	121420000	2.4362
chr2	121420000	ZFAND1	121404371	121410278	-	chr2	121400001	121440000	791	0.130158	0.0816213	0.00596998	0.00367427	121420000	2.4362
chr2	121420000	CHMP4C	121412494	121426540	+	chr2	121400001	121440000	791	0.130158	0.0816213	0.00596998	0.00367427	121420000	2.4362
chr2	121420000	SNX16	121434274	121458315	-	chr2	121400001	121440000	791	0.130158	0.0816213	0.00596998	0.00367427	121420000	2.4362
chr2	54000000	CNTNAP2	53294665	54190322	+	chr2	53980001	54020000	171	0.129054	0.107907	0.0013265	0.000807756	54000000	2.40784
chr2	28080000	MEOX2	28039471	28092164	-	chr2	28060001	28100000	244	0.129045	0.0976446	0.00167403	0.00140557	28080000	2.4076
chr2	121400000	IMPA1	121389228	121401030	-	chr2	121380001	121420000	836	0.128249	0.0837128	0.00643145	0.00436984	121400000	2.38715
chr2	121400000	ZFAND1	121404371	121410278	-	chr2	121380001	121420000	836	0.128249	0.0837128	0.00643145	0.00436984	121400000	2.38715
chr2	121400000	CHMP4C	121412494	121426540	+	chr2	121380001	121420000	836	0.128249	0.0837128	0.00643145	0.00436984	121400000	2.38715
chr2	43420000	CTNNB1	43386047	43407736	+	chr2	43400001	43440000	614	0.127715	0.0800948	0.00377377	0.00402316	43420000	2.37343
chr2	43420000	ULK4	43407311	43629001	-	chr2	43400001	43440000	614	0.127715	0.0800948	0.00377377	0.00402316	43420000	2.37343
chr2	79980000	ABCA13	79956135	80135269	+	chr2	79960001	80000000	706	0.127651	0.0753748	0.00504593	0.0035529	79980000	2.37179
chr2	54280000	CUL1	54229939	54279176	+	chr2	54260001	54300000	399	0.127482	0.0924288	0.0027539	0.00232739	54280000	2.36744
chr2	54280000	EZH2	54282222	54331872	-	chr2	54260001	54300000	399	0.127482	0.0924288	0.0027539	0.00232739	54280000	2.36744
chr2	99220000	PTPRM	98930857	99392027	-	chr2	99200001	99240000	500	0.127307	0.0929235	0.00336013	0.00332161	99220000	2.36295
chr20	720000	CHD6	680594	753206	-	chr20	700001	740000	449	0.207748	0.117893	0.00280398	0.00267659	720000	4.42987
chr20	700000	RBL1	658642	680175	-	chr20	680001	720000	296	0.206189	0.126031	0.00196641	0.00184091	700000	4.38981
chr20	700000	CHD6	680594	753206	-	chr20	680001	720000	296	0.206189	0.126031	0.00196641	0.00184091	700000	4.38981
chr20	740000	CHD6	680594	753206	-	chr20	720001	760000	490	0.153654	0.090498	0.00302499	0.00319312	740000	3.03993
chr20	680000	RBL1	658642	680175	-	chr20	660001	700000	287	0.139613	0.0958993	0.00204942	0.00202363	680000	2.67915
chr20	680000	CHD6	680594	753206	-	chr20	660001	700000	287	0.139613	0.0958993	0.00204942	0.00202363	680000	2.67915
chr21	3660000	KIF1B	3638680	3723837	+	chr21	3640001	3680000	559	0.142935	0.0949592	0.00412959	0.00136164	3660000	2.76451
chr25	680000	DPF1	654753	670636	+	chr25	660001	700000	54	0.146678	0.0730645	0.000224174	0.000249112	680000	2.86068
chr25	680000	LOC112530306	673725	676969	-	chr25	660001	700000	54	0.146678	0.0730645	0.000224174	0.000249112	680000	2.86068
chr25	680000	LOC396224	677720	702707	-	chr25	660001	700000	54	0.146678	0.0730645	0.000224174	0.000249112	680000	2.86068
chr3	90060000	CSMD1	89139835	90175853	+	chr3	90040001	90080000	298	0.275473	0.204816	0.00253838	0.00117954	90060000	6.17006
chr3	64460000	LOC112532086	64429347	64468630	+	chr3	64440001	64480000	284	0.27346	0.202831	0.00173828	0.00172145	64460000	6.11834
chr3	90080000	CSMD1	89139835	90175853	+	chr3	90060001	90100000	229	0.27004	0.178397	0.00169461	0.000839946	90080000	6.03046
chr3	64440000	LOC112532086	64429347	64468630	+	chr3	64420001	64460000	279	0.26626	0.196183	0.00179196	0.0017865	64440000	5.93333
chr3	64420000	LOC112532086	64429347	64468630	+	chr3	64400001	64440000	333	0.25242	0.192275	0.00232497	0.00220884	64420000	5.57772
chr3	90040000	CSMD1	89139835	90175853	+	chr3	90020001	90060000	279	0.251154	0.178194	0.00229604	0.00114093	90040000	5.54519
chr3	90120000	CSMD1	89139835	90175853	+	chr3	90100001	90140000	187	0.250912	0.16046	0.0012753	0.000750703	90120000	5.53897
chr3	90100000	CSMD1	89139835	90175853	+	chr3	90080001	90120000	163	0.244353	0.140599	0.00100526	0.000639534	90100000	5.37044
chr3	90020000	CSMD1	89139835	90175853	+	chr3	90000001	90040000	333	0.239041	0.165647	0.00260251	0.00136137	90020000	5.23394
chr3	90260000	LOC112532174	90270392	90366538	-	chr3	90240001	90280000	289	0.235569	0.138765	0.00186502	0.00131044	90260000	5.14473
chr3	90140000	CSMD1	89139835	90175853	+	chr3	90120001	90160000	237	0.23159	0.154238	0.00173044	0.00094526	90140000	5.04249
chr3	90160000	CSMD1	89139835	90175853	+	chr3	90140001	90180000	229	0.225733	0.147073	0.0016099	0.000889047	90160000	4.892
chr3	64480000	LOC112532086	64429347	64468630	+	chr3	64460001	64500000	362	0.224853	0.153758	0.00233304	0.00186483	64480000	4.86938
chr3	90000000	CSMD1	89139835	90175853	+	chr3	89980001	90020000	421	0.215476	0.134709	0.00293461	0.00174091	90000000	4.62844
chr3	90180000	CSMD1	89139835	90175853	+	chr3	90160001	90200000	219	0.21257	0.129382	0.00142581	0.000980626	90180000	4.55377
chr3	90280000	LOC112532174	90270392	90366538	-	chr3	90260001	90300000	332	0.197884	0.10921	0.00204865	0.00143872	90280000	4.17642
chr3	90300000	LOC112532174	90270392	90366538	-	chr3	90280001	90320000	263	0.194603	0.113726	0.00158219	0.0012927	90300000	4.09211
chr3	23780000	EML4	23696772	23851941	+	chr3	23760001	23800000	475	0.188533	0.138963	0.00386509	0.00189287	23780000	3.93614
chr3	89820000	CSMD1	89139835	90175853	+	chr3	89800001	89840000	239	0.187815	0.139701	0.00185466	0.00139606	89820000	3.9177
chr3	89800000	CSMD1	89139835	90175853	+	chr3	89780001	89820000	314	0.177724	0.127718	0.00238186	0.00185324	89800000	3.65841
chr3	89960000	CSMD1	89139835	90175853	+	chr3	89940001	89980000	309	0.176818	0.111318	0.00217396	0.00162951	89960000	3.63513
chr3	90320000	LOC112532174	90270392	90366538	-	chr3	90300001	90340000	273	0.170406	0.117883	0.00193155	0.00155471	90320000	3.47037
chr3	89940000	CSMD1	89139835	90175853	+	chr3	89920001	89960000	328	0.167767	0.115335	0.0025554	0.00196209	89940000	3.40256
chr3	86200000	KHDRBS2	86081707	86429531	+	chr3	86180001	86220000	389	0.165733	0.11815	0.00240383	0.00286794	86200000	3.3503
chr3	90360000	LOC112532174	90270392	90366538	-	chr3	90340001	90380000	349	0.164826	0.120505	0.0028073	0.00208025	90360000	3.327
chr3	90340000	LOC112532174	90270392	90366538	-	chr3	90320001	90360000	353	0.163102	0.117446	0.00278078	0.00195007	90340000	3.2827
chr3	87240000	COL21A1	87199658	87302204	+	chr3	87220001	87260000	461	0.159415	0.115942	0.00370446	0.0026536	87240000	3.18796
chr3	89700000	CSMD1	89139835	90175853	+	chr3	89680001	89720000	272	0.157493	0.0800434	0.00156588	0.000964126	89700000	3.13857
chr3	23800000	EML4	23696772	23851941	+	chr3	23780001	23820000	461	0.157289	0.113506	0.00368947	0.00184904	23800000	3.13333
chr3	85400000	EYS	84814812	85589783	+	chr3	85380001	85420000	288	0.156989	0.11886	0.00141352	0.00176942	85400000	3.12562
chr3	89980000	CSMD1	89139835	90175853	+	chr3	89960001	90000000	369	0.156724	0.0864452	0.0022248	0.00159626	89980000	3.11881
chr3	85420000	EYS	84814812	85589783	+	chr3	85400001	85440000	291	0.155044	0.12703	0.00167957	0.00139457	85420000	3.07565
chr3	89600000	CSMD1	89139835	90175853	+	chr3	89580001	89620000	156	0.154004	0.109815	0.00110882	0.00030266	89600000	3.04892
chr3	29340000	KCNK5	29311095	29344664	+	chr3	29320001	29360000	325	0.150139	0.129788	0.00185371	0.0029109	29340000	2.94961
chr3	89680000	CSMD1	89139835	90175853	+	chr3	89660001	89700000	247	0.149502	0.108492	0.00200234	0.000993242	89680000	2.93325
chr3	23760000	EML4	23696772	23851941	+	chr3	23740001	23780000	489	0.146192	0.106022	0.00402679	0.00251946	23760000	2.8482
chr3	35880000	WDR64	35846106	35906284	-	chr3	35860001	35900000	680	0.144487	0.107951	0.00515011	0.0044215	35880000	2.80439
chr3	85440000	EYS	84814812	85589783	+	chr3	85420001	85460000	212	0.144184	0.115733	0.00137598	0.000889824	85440000	2.7966
chr3	89260000	CSMD1	89139835	90175853	+	chr3	89240001	89280000	301	0.143872	0.0954807	0.00175498	0.00173913	89260000	2.78858
chr3	57380000	ENPP3	57329107	57364804	-	chr3	57360001	57400000	761	0.142963	0.100322	0.00539799	0.00376216	57380000	2.76523
chr3	57380000	MIR6582	57371166	57371270	+	chr3	57360001	57400000	761	0.142963	0.100322	0.00539799	0.00376216	57380000	2.76523
chr3	57360000	ENPP3	57329107	57364804	-	chr3	57340001	57380000	605	0.141911	0.108181	0.00452485	0.00329848	57360000	2.7382
chr3	57360000	MIR6582	57371166	57371270	+	chr3	57340001	57380000	605	0.141911	0.108181	0.00452485	0.00329848	57360000	2.7382
chr3	46860000	GRM1	46754342	46935256	+	chr3	46840001	46880000	454	0.140478	0.101778	0.00365388	0.00216667	46860000	2.70137
chr3	85380000	EYS	84814812	85589783	+	chr3	85360001	85400000	216	0.137939	0.101413	0.00112286	0.00141381	85380000	2.63614
chr3	105940000	EXTL3	105889813	106024858	+	chr3	105920001	105960000	611	0.137198	0.102849	0.00479244	0.0040694	105940000	2.6171
chr3	63120000	ROS1	63102191	63186657	-	chr3	63100001	63140000	573	0.136426	0.0889063	0.0037964	0.0036233	63120000	2.59726
chr3	84960000	EYS	84814812	85589783	+	chr3	84940001	84980000	222	0.13628	0.0648736	0.00107604	0.00070004	84960000	2.59351
chr3	84960000	LOC112532138	84936473	84964342	+	chr3	84940001	84980000	222	0.13628	0.0648736	0.00107604	0.00070004	84960000	2.59351
chr3	72840000	UFL1	72810901	72832528	-	chr3	72820001	72860000	610	0.135587	0.0801772	0.00375056	0.00399866	72840000	2.5757
chr3	84980000	EYS	84814812	85589783	+	chr3	84960001	85000000	205	0.135502	0.0878344	0.00148712	0.000849866	84980000	2.57352
chr3	84980000	LOC112532138	84936473	84964342	+	chr3	84960001	85000000	205	0.135502	0.0878344	0.00148712	0.000849866	84980000	2.57352
chr3	63900000	DSE	63883860	63917078	-	chr3	63880001	63920000	532	0.133183	0.103913	0.003893	0.00400309	63900000	2.51393
chr3	87220000	COL21A1	87199658	87302204	+	chr3	87200001	87240000	544	0.132714	0.0879439	0.0041613	0.00330528	87220000	2.50188
chr3	72140000	LOC101752236	72089067	72120967	-	chr3	72120001	72160000	281	0.131923	0.088492	0.00173337	0.00154736	72140000	2.48155
chr3	63840000	SOT3A1L	63813421	63820421	+	chr3	63820001	63860000	639	0.130086	0.0980448	0.0048698	0.00409338	63840000	2.43435
chr3	63840000	RWDD1	63825647	63834723	-	chr3	63820001	63860000	639	0.130086	0.0980448	0.0048698	0.00409338	63840000	2.43435
chr3	63840000	FAM26D	63835586	63839454	-	chr3	63820001	63860000	639	0.130086	0.0980448	0.0048698	0.00409338	63840000	2.43435
chr3	63840000	TRAPPC3L	63843807	63863465	+	chr3	63820001	63860000	639	0.130086	0.0980448	0.0048698	0.00409338	63840000	2.43435
chr3	63840000	FAM26E	63853189	63861087	-	chr3	63820001	63860000	639	0.130086	0.0980448	0.0048698	0.00409338	63840000	2.43435
chr3	64100000	FRK	64063024	64111258	+	chr3	64080001	64120000	292	0.129103	0.093143	0.00158244	0.00182772	64100000	2.4091
chr3	63880000	TRAPPC3L	63843807	63863465	+	chr3	63860001	63900000	644	0.128611	0.0943904	0.00477895	0.00454573	63880000	2.39645
chr3	63880000	FAM26E	63853189	63861087	-	chr3	63860001	63900000	644	0.128611	0.0943904	0.00477895	0.00454573	63880000	2.39645
chr3	63880000	FAM26F	63868828	63871251	-	chr3	63860001	63900000	644	0.128611	0.0943904	0.00477895	0.00454573	63880000	2.39645
chr3	63880000	DSE	63883860	63917078	-	chr3	63860001	63900000	644	0.128611	0.0943904	0.00477895	0.00454573	63880000	2.39645
chr3	98380000	LOC112532211	98394866	98400664	-	chr3	98360001	98400000	287	0.128031	0.0898883	0.00207314	0.00177581	98380000	2.38155
chr3	86180000	KHDRBS2	86081707	86429531	+	chr3	86160001	86200000	340	0.127232	0.0928764	0.00233312	0.00214589	86180000	2.36102
chr4	10680000	GABRQ	10644261	10711020	-	chr4	10660001	10700000	464	0.203258	0.131525	0.00326898	0.00283042	10680000	4.3145
chr4	10680000	LOC107052070	10679463	10681961	+	chr4	10660001	10700000	464	0.203258	0.131525	0.00326898	0.00283042	10680000	4.3145
chr4	73720000	DHX15	73703037	73744211	+	chr4	73700001	73740000	586	0.187016	0.127787	0.00463902	0.00210509	73720000	3.89717
chr4	10700000	GABRQ	10644261	10711020	-	chr4	10680001	10720000	609	0.175673	0.112209	0.00430309	0.00352805	10700000	3.60571
chr4	10700000	LOC107052070	10679463	10681961	+	chr4	10680001	10720000	609	0.175673	0.112209	0.00430309	0.00352805	10700000	3.60571
chr4	10660000	GABRQ	10644261	10711020	-	chr4	10640001	10680000	420	0.170403	0.11072	0.003179	0.00236725	10660000	3.4703
chr4	10660000	LOC107052070	10679463	10681961	+	chr4	10640001	10680000	420	0.170403	0.11072	0.003179	0.00236725	10660000	3.4703
chr4	64320000	DLC1	64328210	64588135	+	chr4	64300001	64340000	281	0.165898	0.10774	0.00162701	0.0020341	64320000	3.35454
chr4	60640000	BANK1	60568150	60699465	+	chr4	60620001	60660000	517	0.156825	0.101059	0.00350482	0.00327777	60640000	3.12141
chr4	27600000	LOC107053224	27575604	27585908	+	chr4	27580001	27620000	183	0.154289	0.131809	0.000770105	0.00145028	27600000	3.05625
chr4	83280000	WHSC1	83215310	83318829	-	chr4	83260001	83300000	663	0.15081	0.0834964	0.00444564	0.0033942	83280000	2.96685
chr4	83280000	LOC112532422	83290554	83313786	+	chr4	83260001	83300000	663	0.15081	0.0834964	0.00444564	0.0033942	83280000	2.96685
chr4	10640000	GABRQ	10644261	10711020	-	chr4	10620001	10660000	371	0.148359	0.104281	0.00300822	0.00238557	10640000	2.90388
chr4	78480000	DRD5	78483342	78489994	-	chr4	78460001	78500000	660	0.144429	0.105567	0.00504268	0.00421818	78480000	2.8029
chr4	78480000	OTOP1	78499862	78512753	-	chr4	78460001	78500000	660	0.144429	0.105567	0.00504268	0.00421818	78480000	2.8029
chr4	60660000	BANK1	60568150	60699465	+	chr4	60640001	60680000	583	0.143278	0.0934124	0.00412448	0.00346521	60660000	2.77332
chr4	60660000	LOC107053268	60663659	60706256	-	chr4	60640001	60680000	583	0.143278	0.0934124	0.00412448	0.00346521	60660000	2.77332
chr4	10740000	GABRA3	10743976	10806062	+	chr4	10720001	10760000	666	0.1429	0.0924016	0.00496425	0.00293013	10740000	2.76361
chr4	77480000	RAB28	77442742	77504392	+	chr4	77460001	77500000	572	0.140154	0.116543	0.00435133	0.00393205	77480000	2.69305
chr4	9260000	LOC112532343	9276751	9283224	+	chr4	9240001	9280000	456	0.139913	0.104601	0.00360663	0.00282282	9260000	2.68686
chr4	9280000	LOC112532343	9276751	9283224	+	chr4	9260001	9300000	503	0.139124	0.104489	0.00419299	0.00307965	9280000	2.66658
chr4	9280000	TMEM182L	9283343	9296675	-	chr4	9260001	9300000	503	0.139124	0.104489	0.00419299	0.00307965	9280000	2.66658
chr4	9280000	LOC107052061	9284821	9289408	+	chr4	9260001	9300000	503	0.139124	0.104489	0.00419299	0.00307965	9280000	2.66658
chr4	83260000	WHSC1	83215310	83318829	-	chr4	83240001	83280000	793	0.137743	0.0709466	0.00493456	0.00370609	83260000	2.6311
chr4	64340000	DLC1	64328210	64588135	+	chr4	64320001	64360000	241	0.13636	0.0912033	0.0016235	0.00160457	64340000	2.59556
chr4	57400000	LOC101747366	57358193	57501071	-	chr4	57380001	57420000	418	0.135069	0.102341	0.00334799	0.00269142	57400000	2.56239
chr4	33900000	LOC107051774	33876008	33881899	+	chr4	33880001	33920000	632	0.134142	0.0983068	0.00501473	0.00375758	33900000	2.53857
chr4	33900000	ARFIP1	33886801	33927576	+	chr4	33880001	33920000	632	0.134142	0.0983068	0.00501473	0.00375758	33900000	2.53857
chr4	56980000	ANK2	56723112	57060516	-	chr4	56960001	57000000	652	0.133866	0.0998132	0.00556736	0.0030393	56980000	2.53148
chr4	56980000	LOC112532349	56943940	56964854	+	chr4	56960001	57000000	652	0.133866	0.0998132	0.00556736	0.0030393	56980000	2.53148
chr4	53140000	LOC101749793	53001735	53182833	+	chr4	53120001	53160000	404	0.133401	0.0811369	0.00266792	0.00192592	53140000	2.51953
chr4	53140000	LOC101749752	53104567	53143636	-	chr4	53120001	53160000	404	0.133401	0.0811369	0.00266792	0.00192592	53140000	2.51953
chr4	57000000	ANK2	56723112	57060516	-	chr4	56980001	57020000	827	0.132819	0.0912838	0.00698172	0.00388908	57000000	2.50458
chr4	54700000	PDE5A	54574928	54708271	+	chr4	54680001	54720000	494	0.131735	0.101033	0.00366255	0.00337849	54700000	2.47672
chr4	54700000	LOC107051713	54648094	54703203	-	chr4	54680001	54720000	494	0.131735	0.101033	0.00366255	0.00337849	54700000	2.47672
chr4	54700000	FABP2	54716756	54719201	+	chr4	54680001	54720000	494	0.131735	0.101033	0.00366255	0.00337849	54700000	2.47672
chr4	54700000	LOC107051795	54719586	54722296	+	chr4	54680001	54720000	494	0.131735	0.101033	0.00366255	0.00337849	54700000	2.47672
chr4	38160000	DKK2	38118522	38252789	+	chr4	38140001	38180000	491	0.131648	0.0886447	0.00360991	0.00243724	38160000	2.47449
chr4	10720000	GABRQ	10644261	10711020	-	chr4	10700001	10740000	802	0.130917	0.0851825	0.00595354	0.00426773	10720000	2.45571
chr4	73700000	LOC422811	73689421	73692683	+	chr4	73680001	73720000	759	0.128591	0.0866178	0.00538076	0.00411482	73700000	2.39594
chr4	73700000	DHX15	73703037	73744211	+	chr4	73680001	73720000	759	0.128591	0.0866178	0.00538076	0.00411482	73700000	2.39594
chr4	39200000	TACR3	39167835	39201434	+	chr4	39180001	39220000	442	0.128316	0.0895546	0.00288947	0.00294476	39200000	2.38887
chr4	9620000	LOC107052067	9591664	9627331	+	chr4	9600001	9640000	687	0.127919	0.0914227	0.00519595	0.00379472	9620000	2.37867
chr4	54720000	PDE5A	54574928	54708271	+	chr4	54700001	54740000	659	0.126813	0.0998806	0.00511008	0.00445496	54720000	2.35025
chr4	54720000	LOC107051713	54648094	54703203	-	chr4	54700001	54740000	659	0.126813	0.0998806	0.00511008	0.00445496	54720000	2.35025
chr4	54720000	FABP2	54716756	54719201	+	chr4	54700001	54740000	659	0.126813	0.0998806	0.00511008	0.00445496	54720000	2.35025
chr4	54720000	LOC107051795	54719586	54722296	+	chr4	54700001	54740000	659	0.126813	0.0998806	0.00511008	0.00445496	54720000	2.35025
chr4	54720000	MIR7468	54727770	54727836	-	chr4	54700001	54740000	659	0.126813	0.0998806	0.00511008	0.00445496	54720000	2.35025
chr4	78640000	STX18	78594713	78651161	-	chr4	78620001	78660000	767	0.126775	0.105126	0.00494426	0.00526287	78640000	2.34928
chr5	33400000	LOC107053600	33371660	33384263	-	chr5	33380001	33420000	241	0.248036	0.190878	0.00150537	0.00174089	33400000	5.46507
chr5	32760000	LOC112532551	32768251	32770919	+	chr5	32740001	32780000	306	0.239397	0.170211	0.00191798	0.00198995	32760000	5.24309
chr5	33480000	LOC112532568	33495635	33506348	+	chr5	33460001	33500000	255	0.222613	0.153676	0.0015854	0.00165765	33480000	4.81183
chr5	32780000	LOC112532551	32768251	32770919	+	chr5	32760001	32800000	313	0.220172	0.141914	0.0019491	0.00175876	32780000	4.74911
chr5	33000000	NOVA1	33003556	33186053	-	chr5	32980001	33020000	216	0.218618	0.18301	0.00161166	0.00165342	33000000	4.70918
chr5	33020000	NOVA1	33003556	33186053	-	chr5	33000001	33040000	166	0.21243	0.170072	0.00120176	0.00114822	33020000	4.55018
chr5	33100000	NOVA1	33003556	33186053	-	chr5	33080001	33120000	141	0.211653	0.176267	0.00104957	0.00114601	33100000	4.53021
chr5	33380000	LOC107053600	33371660	33384263	-	chr5	33360001	33400000	245	0.208638	0.159776	0.00162611	0.00169868	33380000	4.45274
chr5	33380000	LOC107053505	33372811	33373406	+	chr5	33360001	33400000	245	0.208638	0.159776	0.00162611	0.00169868	33380000	4.45274
chr5	33120000	NOVA1	33003556	33186053	-	chr5	33100001	33140000	205	0.205515	0.165663	0.00142724	0.0015225	33120000	4.3725
chr5	33040000	NOVA1	33003556	33186053	-	chr5	33020001	33060000	111	0.201425	0.162341	0.000805427	0.000720235	33040000	4.2674
chr5	33140000	NOVA1	33003556	33186053	-	chr5	33120001	33160000	269	0.191486	0.157429	0.00194047	0.00198041	33140000	4.01202
chr5	33080000	NOVA1	33003556	33186053	-	chr5	33060001	33100000	119	0.188977	0.152349	0.000861789	0.000807494	33080000	3.94755
chr5	33160000	NOVA1	33003556	33186053	-	chr5	33140001	33180000	283	0.185359	0.158922	0.0022214	0.00234169	33160000	3.85459
chr5	33160000	MIR3532	33178294	33178377	-	chr5	33140001	33180000	283	0.185359	0.158922	0.0022214	0.00234169	33160000	3.85459
chr5	33360000	LOC107053600	33371660	33384263	-	chr5	33340001	33380000	219	0.181193	0.148232	0.00162767	0.0016292	33360000	3.74754
chr5	33360000	LOC107053505	33372811	33373406	+	chr5	33340001	33380000	219	0.181193	0.148232	0.00162767	0.0016292	33360000	3.74754
chr5	33060000	NOVA1	33003556	33186053	-	chr5	33040001	33080000	110	0.180275	0.143489	0.000787331	0.000695633	33060000	3.72396
chr5	45900000	GSC	45910320	45911620	-	chr5	45880001	45920000	428	0.172309	0.115737	0.00283501	0.00275946	45900000	3.51927
chr5	45900000	LOC107053539	45912223	45913328	+	chr5	45880001	45920000	428	0.172309	0.115737	0.00283501	0.00275946	45900000	3.51927
chr5	33500000	LOC112532568	33495635	33506348	+	chr5	33480001	33520000	295	0.166527	0.110402	0.00197448	0.00168434	33500000	3.3707
chr5	34960000	AKAP6	34974650	35246648	+	chr5	34940001	34980000	574	0.165435	0.111732	0.00305646	0.00424551	34960000	3.34264
chr5	43440000	EML5	43349674	43451472	-	chr5	43420001	43460000	508	0.164665	0.0892139	0.00179277	0.00287693	43440000	3.32286
chr5	43440000	LOC112532549	43451418	43452710	+	chr5	43420001	43460000	508	0.164665	0.0892139	0.00179277	0.00287693	43440000	3.32286
chr5	33660000	LOC107053507	33650066	33653772	-	chr5	33640001	33680000	433	0.164588	0.123032	0.0027772	0.00302682	33660000	3.32088
chr5	33180000	NOVA1	33003556	33186053	-	chr5	33160001	33200000	229	0.164249	0.129438	0.00175647	0.00172228	33180000	3.31217
chr5	33180000	MIR3532	33178294	33178377	-	chr5	33160001	33200000	229	0.164249	0.129438	0.00175647	0.00172228	33180000	3.31217
chr5	48540000	EML1	48411449	48531623	+	chr5	48520001	48560000	782	0.16342	0.107991	0.00450245	0.00568939	48540000	3.29087
chr5	48540000	EVL	48530423	48669496	+	chr5	48520001	48560000	782	0.16342	0.107991	0.00450245	0.00568939	48540000	3.29087
chr5	41860000	LOC101748507	41806472	41895495	+	chr5	41840001	41880000	258	0.16219	0.140245	0.00260876	0.00175968	41860000	3.25926
chr5	32720000	STXBP6	32625797	32704972	-	chr5	32700001	32740000	297	0.159089	0.116019	0.00219744	0.00186574	32720000	3.17958
chr5	48520000	EML1	48411449	48531623	+	chr5	48500001	48540000	799	0.157183	0.10734	0.00413016	0.00611073	48520000	3.13061
chr5	48520000	EVL	48530423	48669496	+	chr5	48500001	48540000	799	0.157183	0.10734	0.00413016	0.00611073	48520000	3.13061
chr5	33200000	NOVA1	33003556	33186053	-	chr5	33180001	33220000	210	0.156216	0.102924	0.00135352	0.0011729	33200000	3.10576
chr5	43480000	TTC8	43464141	43500704	+	chr5	43460001	43500000	500	0.154554	0.0886737	0.00209734	0.00314818	43480000	3.06306
chr5	41880000	LOC101748507	41806472	41895495	+	chr5	41860001	41900000	177	0.151791	0.122596	0.00169223	0.001048	41880000	2.99206
chr5	34980000	AKAP6	34974650	35246648	+	chr5	34960001	35000000	700	0.1495	0.0932939	0.00310759	0.00501173	34980000	2.93319
chr5	43460000	EML5	43349674	43451472	-	chr5	43440001	43480000	482	0.149194	0.0836852	0.00185196	0.00285208	43460000	2.92533
chr5	43460000	LOC112532549	43451418	43452710	+	chr5	43440001	43480000	482	0.149194	0.0836852	0.00185196	0.00285208	43460000	2.92533
chr5	43460000	TTC8	43464141	43500704	+	chr5	43440001	43480000	482	0.149194	0.0836852	0.00185196	0.00285208	43460000	2.92533
chr5	27720000	SYNJ2BP	27663614	27753836	+	chr5	27700001	27740000	643	0.144637	0.0944168	0.00483822	0.00342162	27720000	2.80824
chr5	35740000	NPAS3	35292550	35893014	+	chr5	35720001	35760000	302	0.144365	0.103281	0.00231332	0.0019217	35740000	2.80125
chr5	48560000	EVL	48530423	48669496	+	chr5	48540001	48580000	778	0.143635	0.0915491	0.00467436	0.00510598	48560000	2.78249
chr5	48500000	EML1	48411449	48531623	+	chr5	48480001	48520000	768	0.140274	0.0869933	0.00365319	0.00542716	48500000	2.69613
chr5	5420000	ELP4	5304313	5435763	+	chr5	5400001	5440000	536	0.140218	0.0947567	0.00378474	0.00275307	5420000	2.69469
chr5	50800000	TDRD9	50750736	50817355	+	chr5	50780001	50820000	835	0.139206	0.0922512	0.00518783	0.00566274	50800000	2.66869
chr5	27700000	SYNJ2BP	27663614	27753836	+	chr5	27680001	27720000	576	0.137366	0.0891627	0.00433313	0.00246152	27700000	2.62141
chr5	35760000	NPAS3	35292550	35893014	+	chr5	35740001	35780000	274	0.137053	0.0987322	0.00207365	0.00195567	35760000	2.61337
chr5	33520000	LOC112532568	33495635	33506348	+	chr5	33500001	33540000	359	0.13481	0.0921321	0.0025536	0.00205599	33520000	2.55574
chr5	33520000	LOC101747618	33534158	33599960	-	chr5	33500001	33540000	359	0.13481	0.0921321	0.0025536	0.00205599	33520000	2.55574
chr5	33600000	LOC101747618	33534158	33599960	-	chr5	33580001	33620000	366	0.1307	0.104614	0.00262777	0.00270707	33600000	2.45013
chr5	33640000	LOC107053507	33650066	33653772	-	chr5	33620001	33660000	354	0.129409	0.105556	0.00269825	0.0026551	33640000	2.41696
chr5	45840000	SERPINA3/4L	45812844	45837205	-	chr5	45820001	45860000	251	0.127253	0.106065	0.00198125	0.00176449	45840000	2.36156
chr6	9900000	LOC112529936	9870096	9885309	+	chr6	9880001	9920000	912	0.176181	0.131111	0.00671836	0.00722922	9900000	3.61876
chr6	9900000	FAM13AL	9891768	9912638	+	chr6	9880001	9920000	912	0.176181	0.131111	0.00671836	0.00722922	9900000	3.61876
chr6	17720000	GBF1	17661261	17759694	+	chr6	17700001	17740000	358	0.172606	0.121022	0.00284107	0.00219055	17720000	3.5269
chr6	20180000	CH25H	20161226	20162609	-	chr6	20160001	20200000	485	0.15968	0.115212	0.00374661	0.0016172	20180000	3.19477
chr6	20180000	LIPA	20167067	20179292	-	chr6	20160001	20200000	485	0.15968	0.115212	0.00374661	0.0016172	20180000	3.19477
chr6	20180000	IFIT5	20187816	20191587	+	chr6	20160001	20200000	485	0.15968	0.115212	0.00374661	0.0016172	20180000	3.19477
chr6	20180000	SLC16A12	20193363	20221772	-	chr6	20160001	20200000	485	0.15968	0.115212	0.00374661	0.0016172	20180000	3.19477
chr6	17740000	GBF1	17661261	17759694	+	chr6	17720001	17760000	218	0.15478	0.107309	0.00176871	0.00123611	17740000	3.06886
chr6	17740000	TMEM150A	17758711	17767425	+	chr6	17720001	17760000	218	0.15478	0.107309	0.00176871	0.00123611	17740000	3.06886
chr6	17220000	SORBS1	17115589	17279025	+	chr6	17200001	17240000	589	0.149312	0.0872292	0.00369894	0.00332528	17220000	2.92836
chr6	11140000	HERC4	11141100	11233514	-	chr6	11120001	11160000	730	0.147018	0.111976	0.00496629	0.0053438	11140000	2.86942
chr6	20160000	CH25H	20161226	20162609	-	chr6	20140001	20180000	447	0.140182	0.101351	0.00328641	0.00114268	20160000	2.69377
chr6	20160000	LIPA	20167067	20179292	-	chr6	20140001	20180000	447	0.140182	0.101351	0.00328641	0.00114268	20160000	2.69377
chr6	9920000	FAM13AL	9891768	9912638	+	chr6	9900001	9940000	861	0.140127	0.101268	0.0064379	0.00667182	9920000	2.69236
chr6	9920000	LOC770653	9933510	9936083	+	chr6	9900001	9940000	861	0.140127	0.101268	0.0064379	0.00667182	9920000	2.69236
chr6	17200000	SORBS1	17115589	17279025	+	chr6	17180001	17220000	735	0.139286	0.0937706	0.00532051	0.0041206	17200000	2.67075
chr6	13440000	ZMIZ1	13110616	13436496	-	chr6	13420001	13460000	182	0.136097	0.108446	0.00108034	0.00173874	13440000	2.58881
chr6	11160000	HERC4	11141100	11233514	-	chr6	11140001	11180000	596	0.130253	0.104001	0.00406931	0.0044761	11160000	2.43864
chr6	11160000	MIR1772	11170704	11170772	-	chr6	11140001	11180000	596	0.130253	0.104001	0.00406931	0.0044761	11160000	2.43864
chr6	11160000	MYPN	11173017	11252666	+	chr6	11140001	11180000	596	0.130253	0.104001	0.00406931	0.0044761	11160000	2.43864
chr6	10180000	RNLS	10113401	10178635	+	chr6	10160001	10200000	567	0.130076	0.0814475	0.0040174	0.00328825	10180000	2.4341
chr6	9880000	LOC112529936	9870096	9885309	+	chr6	9860001	9900000	709	0.128965	0.0945051	0.00537247	0.00545016	9880000	2.40555
chr6	9880000	FAM13AL	9891768	9912638	+	chr6	9860001	9900000	709	0.128965	0.0945051	0.00537247	0.00545016	9880000	2.40555
chr7	100000	LOC107053791	70086	84268	-	chr7	80001	120000	166	0.140543	0.0959344	0.000698349	0.00115431	100000	2.70305
chr7	100000	NAB1	91500	122034	-	chr7	80001	120000	166	0.140543	0.0959344	0.000698349	0.00115431	100000	2.70305
chr7	9680000	SLC39A10	9588064	9675343	+	chr7	9660001	9700000	483	0.131522	0.100396	0.00366646	0.00247089	9680000	2.47125
chr7	9680000	DNAH7	9675331	9779488	-	chr7	9660001	9700000	483	0.131522	0.100396	0.00366646	0.00247089	9680000	2.47125
chr7	9680000	LOC768589	9690710	9694289	+	chr7	9660001	9700000	483	0.131522	0.100396	0.00366646	0.00247089	9680000	2.47125
chr8	13000000	DPYD	12974460	13291393	+	chr8	12980001	13020000	146	0.199389	0.143187	0.00122269	0.000671119	13000000	4.21509
chr8	12400000	SLC35A3	12367352	12388677	-	chr8	12380001	12420000	121	0.164347	0.146508	0.000650413	0.00104907	12400000	3.31469
chr8	12400000	LOC424473	12388821	12442933	-	chr8	12380001	12420000	121	0.164347	0.146508	0.000650413	0.00104907	12400000	3.31469
chr8	12380000	MFSD14A	12349287	12364548	-	chr8	12360001	12400000	116	0.139729	0.128048	0.00068049	0.00099441	12380000	2.68213
chr8	12380000	SLC35A3	12367352	12388677	-	chr8	12360001	12400000	116	0.139729	0.128048	0.00068049	0.00099441	12380000	2.68213
chr8	12380000	LOC424473	12388821	12442933	-	chr8	12360001	12400000	116	0.139729	0.128048	0.00068049	0.00099441	12380000	2.68213
chr8	10600000	PLA2G4A	10606070	10714209	-	chr8	10580001	10620000	121	0.134133	0.128684	0.000946095	0.00137574	10600000	2.53834
chr8	12240000	CDC14A	12175021	12231784	+	chr8	12220001	12260000	178	0.130099	0.119334	0.00127943	0.00156139	12240000	2.43469
chr8	10620000	PLA2G4A	10606070	10714209	-	chr8	10600001	10640000	121	0.129659	0.123852	0.000917501	0.00133876	10620000	2.42338
