# Supplementary material for: Whole-genome sequencing revealed genetic diversity and selection of Guangxi indigenous chickens
Source: PLoS One. 2022 Mar 15;17(3):e0250392. doi: 10.1371/journal.pone.0250392 (PMC8923445; doi:10.1371/journal.pone.0250392)
Supplement: S11 Table — (XLSX) [file pone.0250392.s017.xlsx]

## Sheet: S11 table
S11 Table. Functional gene categories enriched for genes under selection.
Trait	Category	Term	Description	Gene Number	P Value	Gene Symbols
Body Size	BP	GO:0110111	negative regulation of animal organ morphogenesis	2	0.00146734	FST/NFIB
	BP	GO:0007169	transmembrane receptor protein tyrosine kinase signaling pathway	5	0.00154517	GHR/ITGA1/NTRK2/NRG1/MUSK
	BP	GO:0007167	enzyme linked receptor protein signaling pathway	6	0.00168467	GHR/ITGA1/FST/NTRK2/NRG1/MUSK
	BP	GO:0021954	central nervous system neuron development	2	0.00429421	NFIB/NTRK2
	BP	GO:0038127	ERBB signaling pathway	2	0.00847153	ITGA1/NRG1
	BP	GO:0021537	telencephalon development	2	0.0170445	NFIB/NTRK2
	BP	GO:0007166	cell surface receptor signaling pathway	7	0.0195047	GLI3/GHR/ITGA1/FST/NTRK2/NRG1/MUSK
	BP	GO:0008582	regulation of synaptic growth at neuromuscular junction	1	0.0204175	MUSK
	BP	GO:0021960	anterior commissure morphogenesis	1	0.0204175	NFIB
	BP	GO:0032516	positive regulation of phosphoprotein phosphatase activity	1	0.0204175	ITGA1
	BP	GO:0032790	ribosome disassembly	1	0.0204175	PELO
	BP	GO:0035881	amacrine cell differentiation	1	0.0204175	FST
	BP	GO:0045745	positive regulation of G protein-coupled receptor signaling pathway	1	0.0204175	GRP
	BP	GO:0048672	positive regulation of collateral sprouting	1	0.0204175	NTRK2
	BP	GO:0051124	synaptic growth at neuromuscular junction	1	0.0204175	MUSK
	BP	GO:0060486	Clara cell differentiation	1	0.0204175	NFIB
	BP	GO:0060502	epithelial cell proliferation involved in lung morphogenesis	1	0.0204175	NFIB
	BP	GO:0060510	type II pneumocyte differentiation	1	0.0204175	NFIB
	BP	GO:0061141	lung ciliated cell differentiation	1	0.0204175	NFIB
	BP	GO:0071025	RNA surveillance	1	0.0204175	PELO
	BP	GO:0072201	negative regulation of mesenchymal cell proliferation	1	0.0204175	NFIB
	BP	GO:1902117	positive regulation of organelle assembly	1	0.0204175	TAPT1
	BP	GO:1904396	regulation of neuromuscular junction development	1	0.0204175	MUSK
	BP	GO:2000794	regulation of epithelial cell proliferation involved in lung morphogenesis	1	0.0204175	NFIB
	BP	GO:0021953	central nervous system neuron differentiation	2	0.0204687	NFIB/NTRK2
	BP	GO:0018108	peptidyl-tyrosine phosphorylation	3	0.0238555	GHR/NTRK2/MUSK
	BP	GO:0018212	peptidyl-tyrosine modification	3	0.0248837	GHR/NTRK2/MUSK
	BP	GO:2000027	regulation of animal organ morphogenesis	2	0.0260962	FST/NFIB
	BP	GO:0031344	regulation of cell projection organization	3	0.0292374	TAPT1/FST/NTRK2
	BP	GO:0120035	regulation of plasma membrane bounded cell projection organization	3	0.0292374	TAPT1/FST/NTRK2
	BP	GO:0032926	negative regulation of activin receptor signaling pathway	1	0.0304768	FST
	BP	GO:0032988	ribonucleoprotein complex disassembly	1	0.0304768	PELO
	BP	GO:0034661	ncRNA catabolic process	1	0.0304768	PELO
	BP	GO:0035307	positive regulation of protein dephosphorylation	1	0.0304768	ITGA1
	BP	GO:0035498	carnosine metabolic process	1	0.0304768	CARNMT1
	BP	GO:0042059	negative regulation of epidermal growth factor receptor signaling pathway	1	0.0304768	ITGA1
	BP	GO:0045992	negative regulation of embryonic development	1	0.0304768	FST
	BP	GO:0048857	neural nucleus development	1	0.0304768	NFIB
	BP	GO:0060425	lung morphogenesis	1	0.0304768	NFIB
	BP	GO:0060509	type I pneumocyte differentiation	1	0.0304768	NFIB
	BP	GO:0061074	regulation of neural retina development	1	0.0304768	FST
	BP	GO:0071636	positive regulation of transforming growth factor beta production	1	0.0304768	FST
	BP	GO:0071679	commissural neuron axon guidance	1	0.0304768	NFIB
	BP	GO:0097484	dendrite extension	1	0.0304768	NTRK2
	BP	GO:1901185	negative regulation of ERBB signaling pathway	1	0.0304768	ITGA1
	BP	GO:1902866	regulation of retina development in camera-type eye	1	0.0304768	FST
	BP	GO:1902894	negative regulation of pri-miRNA transcription by RNA polymerase II	1	0.0304768	NFIB
	BP	GO:0007528	neuromuscular junction development	1	0.0404377	MUSK
	BP	GO:0007612	learning	1	0.0404377	NTRK2
	BP	GO:0010922	positive regulation of phosphatase activity	1	0.0404377	ITGA1
	BP	GO:0016226	iron-sulfur cluster assembly	1	0.0404377	ISCA1
	BP	GO:0031163	metallo-sulfur cluster assembly	1	0.0404377	ISCA1
	BP	GO:0032925	regulation of activin receptor signaling pathway	1	0.0404377	FST
	BP	GO:0035437	maintenance of protein localization in endoplasmic reticulum	1	0.0404377	TAPT1
	BP	GO:0046666	retinal cell programmed cell death	1	0.0404377	FST
	BP	GO:0046668	regulation of retinal cell programmed cell death	1	0.0404377	FST
	BP	GO:0048668	collateral sprouting	1	0.0404377	NTRK2
	BP	GO:0048670	regulation of collateral sprouting	1	0.0404377	NTRK2
	BP	GO:0061140	lung secretory cell differentiation	1	0.0404377	NFIB
	BP	GO:1901388	regulation of transforming growth factor beta activation	1	0.0404377	FST
	BP	GO:0006575	cellular modified amino acid metabolic process	2	0.0486763	DIO3/CARNMT1
	CC	GO:0034774	secretory granule lumen	1	0.0214847	GRP
	CC	GO:0043235	receptor complex	3	0.031067	GHR/NTRK2/MUSK
	CC	GO:0031983	vesicle lumen	1	0.0425274	GRP
	CC	GO:0060205	cytoplasmic vesicle lumen	1	0.0425274	GRP
	MF	GO:0016307	phosphatidylinositol phosphate kinase activity	1	0.0187936	PIP5K1B
	MF	GO:0030735	carnosine N-methyltransferase activity	1	0.0187936	CARNMT1
	MF	GO:0004714	transmembrane receptor protein tyrosine kinase activity	2	0.0189376	NTRK2/MUSK
	MF	GO:0004800	thyroxine 5'-deiodinase activity	1	0.0280649	DIO3
	MF	GO:0005030	neurotrophin receptor activity	1	0.0280649	NTRK2
	MF	GO:0019199	transmembrane receptor protein kinase activity	2	0.0293909	NTRK2/MUSK
	MF	GO:0019838	growth factor binding	2	0.0332895	GHR/NTRK2
	MF	GO:0017046	peptide hormone binding	1	0.0372533	GHR
	MF	GO:0043121	neurotrophin binding	1	0.0372533	NTRK2
	MF	GO:0048185	activin binding	1	0.0372533	FST
	MF	GO:0005004	GPI-linked ephrin receptor activity	1	0.0463597	NTRK2
	MF	GO:0038024	cargo receptor activity	1	0.0463597	LRP1
	MF	GO:0004713	protein tyrosine kinase activity	2	0.0484089	NTRK2/MUSK
Black Bone	BP	GO:0033120	positive regulation of RNA splicing	2	0.000659865	HABP4/NCBP1
	BP	GO:0030318	melanocyte differentiation	2	0.00215821	KITLG/TYRP1
	BP	GO:0050931	pigment cell differentiation	2	0.00215821	KITLG/TYRP1
	BP	GO:0043484	regulation of RNA splicing	3	0.0025876	HABP4/SMU1/NCBP1
	BP	GO:0006446	regulation of translational initiation	2	0.0044472	HABP4/NCBP1
	BP	GO:0048066	developmental pigmentation	2	0.0044472	KITLG/TYRP1
	BP	GO:1902107	positive regulation of leukocyte differentiation	2	0.00926331	KITLG/SYK
	BP	GO:0018108	peptidyl-tyrosine phosphorylation	4	0.0130064	KITLG/EGFR/JAK2/SYK
	BP	GO:0043473	pigmentation	2	0.0133323	KITLG/TYRP1
	BP	GO:0018212	peptidyl-tyrosine modification	4	0.0137421	KITLG/EGFR/JAK2/SYK
	BP	GO:0090305	nucleic acid phosphodiester bond hydrolysis	3	0.014835	APTX/XPA/NCBP1
	BP	GO:0001755	neural crest cell migration	2	0.0156087	KITLG/SEMA4D
	BP	GO:0048024	regulation of mRNA splicing, via spliceosome	2	0.0156087	SMU1/NCBP1
	BP	GO:0014032	neural crest cell development	2	0.0180396	KITLG/SEMA4D
	BP	GO:0014033	neural crest cell differentiation	2	0.0180396	KITLG/SEMA4D
	BP	GO:0014031	mesenchymal cell development	2	0.0206202	KITLG/SEMA4D
	BP	GO:0048864	stem cell development	2	0.0206202	KITLG/SEMA4D
	BP	GO:1903708	positive regulation of hemopoiesis	2	0.0233456	KITLG/SYK
	BP	GO:0070665	positive regulation of leukocyte proliferation	2	0.0262112	KITLG/SYK
	BP	GO:0050684	regulation of mRNA processing	2	0.0292124	SMU1/NCBP1
	BP	GO:1902105	regulation of leukocyte differentiation	2	0.0292124	KITLG/SYK
	BP	GO:0000715	nucleotide-excision repair, DNA damage recognition	1	0.0300662	XPA
	BP	GO:0002238	response to molecule of fungal origin	1	0.0300662	SYK
	BP	GO:0006370	7-methylguanosine mRNA capping	1	0.0300662	NCBP1
	BP	GO:0009452	7-methylguanosine RNA capping	1	0.0300662	NCBP1
	BP	GO:0032303	regulation of icosanoid secretion	1	0.0300662	SYK
	BP	GO:0032438	melanosome organization	1	0.0300662	TYRP1
	BP	GO:0034105	positive regulation of tissue remodeling	1	0.0300662	SYK
	BP	GO:0035234	ectopic germ cell programmed cell death	1	0.0300662	KITLG
	BP	GO:0036260	RNA capping	1	0.0300662	NCBP1
	BP	GO:0043312	neutrophil degranulation	1	0.0300662	SYK
	BP	GO:0045124	regulation of bone resorption	1	0.0300662	SYK
	BP	GO:0045577	regulation of B cell differentiation	1	0.0300662	SYK
	BP	GO:0045634	regulation of melanocyte differentiation	1	0.0300662	KITLG
	BP	GO:0045636	positive regulation of melanocyte differentiation	1	0.0300662	KITLG
	BP	GO:0045780	positive regulation of bone resorption	1	0.0300662	SYK
	BP	GO:0046641	positive regulation of alpha-beta T cell proliferation	1	0.0300662	SYK
	BP	GO:0046852	positive regulation of bone remodeling	1	0.0300662	SYK
	BP	GO:0048087	positive regulation of developmental pigmentation	1	0.0300662	KITLG
	BP	GO:0050932	regulation of pigment cell differentiation	1	0.0300662	KITLG
	BP	GO:0050942	positive regulation of pigment cell differentiation	1	0.0300662	KITLG
	BP	GO:0060397	JAK-STAT cascade involved in growth hormone signaling pathway	1	0.0300662	JAK2
	BP	GO:0070120	ciliary neurotrophic factor-mediated signaling pathway	1	0.0300662	CNTFR
	BP	GO:0090237	regulation of arachidonic acid secretion	1	0.0300662	SYK
	BP	GO:1905214	regulation of RNA binding	1	0.0300662	NCBP1
	BP	GO:1905216	positive regulation of RNA binding	1	0.0300662	NCBP1
	BP	GO:2000107	negative regulation of leukocyte apoptotic process	1	0.0300662	KITLG
	BP	GO:2000191	regulation of fatty acid transport	1	0.0300662	SYK
	BP	GO:0006413	translational initiation	2	0.0356038	HABP4/NCBP1
	BP	GO:0008380	RNA splicing	3	0.0381324	HABP4/SMU1/NCBP1
	BP	GO:0050900	leukocyte migration	2	0.0389853	KITLG/SYK
	BP	GO:0019221	cytokine-mediated signaling pathway	2	0.042485	CNTFR/JAK2
	BP	GO:0001945	lymph vessel development	1	0.0447693	SYK
	BP	GO:0002281	macrophage activation involved in immune response	1	0.0447693	SYK
	BP	GO:0002283	neutrophil activation involved in immune response	1	0.0447693	SYK
	BP	GO:0002446	neutrophil mediated immunity	1	0.0447693	SYK
	BP	GO:0006379	mRNA cleavage	1	0.0447693	NCBP1
	BP	GO:0010693	negative regulation of alkaline phosphatase activity	1	0.0447693	SEMA4D
	BP	GO:0030193	regulation of blood coagulation	1	0.0447693	SYK
	BP	GO:0031442	positive regulation of mRNA 3'-end processing	1	0.0447693	NCBP1
	BP	GO:0032928	regulation of superoxide anion generation	1	0.0447693	SYK
	BP	GO:0033630	positive regulation of cell adhesion mediated by integrin	1	0.0447693	SYK
	BP	GO:0033683	nucleotide-excision repair, DNA incision	1	0.0447693	XPA
	BP	GO:0034103	regulation of tissue remodeling	1	0.0447693	SYK
	BP	GO:0038092	nodal signaling pathway	1	0.0447693	CFC1
	BP	GO:0042554	superoxide anion generation	1	0.0447693	SYK
	BP	GO:0046633	alpha-beta T cell proliferation	1	0.0447693	SYK
	BP	GO:0046640	regulation of alpha-beta T cell proliferation	1	0.0447693	SYK
	BP	GO:0046850	regulation of bone remodeling	1	0.0447693	SYK
	BP	GO:0048753	pigment granule organization	1	0.0447693	TYRP1
	BP	GO:0050482	arachidonic acid secretion	1	0.0447693	SYK
	BP	GO:0050685	positive regulation of mRNA processing	1	0.0447693	NCBP1
	BP	GO:0050818	regulation of coagulation	1	0.0447693	SYK
	BP	GO:0090322	regulation of superoxide metabolic process	1	0.0447693	SYK
	BP	GO:1900046	regulation of hemostasis	1	0.0447693	SYK
	BP	GO:1903963	arachidonate transport	1	0.0447693	SYK
	BP	GO:1990349	gap junction-mediated intercellular transport	1	0.0447693	GJA8
	BP	GO:2000648	positive regulation of stem cell proliferation	1	0.0447693	KITLG
	BP	GO:0002262	myeloid cell homeostasis	2	0.046099	KITLG/JAK2
	CC	GO:0005922	connexin complex	2	0.00315983	GJA5/GJA8
	CC	GO:0005921	gap junction	2	0.0110544	GJA5/GJA8
	CC	GO:0031902	late endosome membrane	2	0.0258433	CHMP1B/RNF13
	CC	GO:0000109	nucleotide-excision repair complex	1	0.0298282	XPA
	CC	GO:0005846	nuclear cap binding complex	1	0.0298282	NCBP1
	CC	GO:0034518	RNA cap binding complex	1	0.0298282	NCBP1
	CC	GO:0070187	shelterin complex	1	0.0298282	TERF2IP
	CC	GO:0016021	integral component of membrane	12	0.0356102	KITLG/GJA5/GJA8/EGFR/MBOAT2/RNF13/CNTFR/SMIM15/TYRP1/SEMA4D/SLC25A46/TMEM167A
	CC	GO:0000782	telomere cap complex	1	0.0444172	TERF2IP
	CC	GO:0000783	nuclear telomere cap complex	1	0.0444172	TERF2IP
	CC	GO:0015030	Cajal body	1	0.0444172	HABP4
	CC	GO:0098805	whole membrane	5	0.0466284	EGFR/CHMP1B/RNF13/TYRP1/SLC25A46
	CC	GO:0098588	bounding membrane of organelle	6	0.0487163	EGFR/CHMP1B/RNF13/TYRP1/SLC25A46/TMEM167A
	CC	GO:0005770	late endosome	2	0.0491432	CHMP1B/RNF13
	MF	GO:0004715	non-membrane spanning protein tyrosine kinase activity	2	0.00844369	JAK2/SYK
	MF	GO:0016301	kinase activity	5	0.0113503	EGFR/JAK2/PIP5K1B/SYK/CKMT2
	MF	GO:0003684	damaged DNA binding	2	0.0117838	APTX/XPA
	MF	GO:0004713	protein tyrosine kinase activity	3	0.0124099	EGFR/JAK2/SYK
	MF	GO:0016772	transferase activity, transferring phosphorus-containing groups	5	0.019866	EGFR/JAK2/PIP5K1B/SYK/CKMT2
	MF	GO:0016307	phosphatidylinositol phosphate kinase activity	1	0.0260541	PIP5K1B
	MF	GO:0035173	histone kinase activity	1	0.0260541	JAK2
	MF	GO:0016773	phosphotransferase activity, alcohol group as acceptor	4	0.0337995	EGFR/JAK2/PIP5K1B/SYK
	MF	GO:0000339	RNA cap binding	1	0.0388356	NCBP1
	MF	GO:0000340	RNA 7-methylguanosine cap binding	1	0.0388356	NCBP1
	MF	GO:0004000	adenosine deaminase activity	1	0.0388356	ADAT1
	MF	GO:0033612	receptor serine/threonine kinase binding	1	0.0388356	CFC1
	MF	GO:0070696	transmembrane receptor protein serine/threonine kinase binding	1	0.0388356	CFC1
Fat Deposition	BP	GO:0006897	endocytosis	3	0.0183143	SYT1/GHR/LRP1
	BP	GO:0006501	C-terminal protein lipidation	1	0.0242827	ATG7
	BP	GO:0006995	cellular response to nitrogen starvation	1	0.0242827	ATG7
	BP	GO:0007023	post-chaperonin tubulin folding pathway	1	0.0242827	TBCA
	BP	GO:0014046	dopamine secretion	1	0.0242827	SYT1
	BP	GO:0014059	regulation of dopamine secretion	1	0.0242827	SYT1
	BP	GO:0019054	modulation by virus of host process	1	0.0242827	ATG7
	BP	GO:0021960	anterior commissure morphogenesis	1	0.0242827	NFIB
	BP	GO:0036295	cellular response to increased oxygen levels	1	0.0242827	ATG7
	BP	GO:0036296	response to increased oxygen levels	1	0.0242827	ATG7
	BP	GO:0043562	cellular response to nitrogen levels	1	0.0242827	ATG7
	BP	GO:0045337	farnesyl diphosphate biosynthetic process	1	0.0242827	HMGCS1
	BP	GO:0045338	farnesyl diphosphate metabolic process	1	0.0242827	HMGCS1
	BP	GO:0060260	regulation of transcription initiation from RNA polymerase II promoter	1	0.0242827	SUB1
	BP	GO:0060486	Clara cell differentiation	1	0.0242827	NFIB
	BP	GO:0060502	epithelial cell proliferation involved in lung morphogenesis	1	0.0242827	NFIB
	BP	GO:0060510	type II pneumocyte differentiation	1	0.0242827	NFIB
	BP	GO:0061141	lung ciliated cell differentiation	1	0.0242827	NFIB
	BP	GO:0072201	negative regulation of mesenchymal cell proliferation	1	0.0242827	NFIB
	BP	GO:0097064	ncRNA export from nucleus	1	0.0242827	PHAX
	BP	GO:2000144	positive regulation of DNA-templated transcription, initiation	1	0.0242827	SUB1
	BP	GO:2000794	regulation of epithelial cell proliferation involved in lung morphogenesis	1	0.0242827	NFIB
	BP	GO:0019221	cytokine-mediated signaling pathway	2	0.0284931	PRLR/GHR
	BP	GO:0050731	positive regulation of peptidyl-tyrosine phosphorylation	2	0.0284931	GHR/EFNA5
	BP	GO:0007268	chemical synaptic transmission	3	0.0333463	SYT1/GABRQ/CHRNB3
	BP	GO:0098657	import into cell	3	0.0333463	SYT1/GHR/LRP1
	BP	GO:0098916	anterograde trans-synaptic signaling	3	0.0333463	SYT1/GABRQ/CHRNB3
	BP	GO:0099537	trans-synaptic signaling	3	0.0333463	SYT1/GABRQ/CHRNB3
	BP	GO:0099536	synaptic signaling	3	0.0348212	SYT1/GABRQ/CHRNB3
	BP	GO:0007623	circadian rhythm	2	0.0361883	ATG7/NFIL3
	BP	GO:0015872	dopamine transport	1	0.0362108	SYT1
	BP	GO:0018410	C-terminal protein amino acid modification	1	0.0362108	ATG7
	BP	GO:0019048	modulation by virus of host morphology or physiology	1	0.0362108	ATG7
	BP	GO:0019731	antibacterial humoral response	1	0.0362108	AVD
	BP	GO:0044068	modulation by symbiont of host cellular process	1	0.0362108	ATG7
	BP	GO:0048857	neural nucleus development	1	0.0362108	NFIB
	BP	GO:0050432	catecholamine secretion	1	0.0362108	SYT1
	BP	GO:0050433	regulation of catecholamine secretion	1	0.0362108	SYT1
	BP	GO:0051030	snRNA transport	1	0.0362108	PHAX
	BP	GO:0060425	lung morphogenesis	1	0.0362108	NFIB
	BP	GO:0060509	type I pneumocyte differentiation	1	0.0362108	NFIB
	BP	GO:0071679	commissural neuron axon guidance	1	0.0362108	NFIB
	BP	GO:1902894	negative regulation of pri-miRNA transcription by RNA polymerase II	1	0.0362108	NFIB
	BP	GO:2000142	regulation of DNA-templated transcription, initiation	1	0.0362108	SUB1
	BP	GO:0050730	regulation of peptidyl-tyrosine phosphorylation	2	0.0445941	GHR/EFNA5
	BP	GO:0006637	acyl-CoA metabolic process	1	0.0479988	HMGCS1
	BP	GO:0007021	tubulin complex assembly	1	0.0479988	TBCA
	BP	GO:0008299	isoprenoid biosynthetic process	1	0.0479988	HMGCS1
	BP	GO:0016114	terpenoid biosynthetic process	1	0.0479988	HMGCS1
	BP	GO:0031290	retinal ganglion cell axon guidance	1	0.0479988	EFNA5
	BP	GO:0033865	nucleoside bisphosphate metabolic process	1	0.0479988	HMGCS1
	BP	GO:0033875	ribonucleoside bisphosphate metabolic process	1	0.0479988	HMGCS1
	BP	GO:0034032	purine nucleoside bisphosphate metabolic process	1	0.0479988	HMGCS1
	BP	GO:0035383	thioester metabolic process	1	0.0479988	HMGCS1
	BP	GO:0036065	fucosylation	1	0.0479988	FUT10
	BP	GO:0036465	synaptic vesicle recycling	1	0.0479988	SYT1
	BP	GO:0044003	modification by symbiont of host morphology or physiology	1	0.0479988	ATG7
	BP	GO:0048488	synaptic vesicle endocytosis	1	0.0479988	SYT1
	BP	GO:0051937	catecholamine transport	1	0.0479988	SYT1
	BP	GO:0061140	lung secretory cell differentiation	1	0.0479988	NFIB
	BP	GO:0140238	presynaptic endocytosis	1	0.0479988	SYT1
	CC	GO:0009897	external side of plasma membrane	3	0.00389069	PRLR/GHR/EFNA5
	CC	GO:0043235	receptor complex	4	0.00817517	GABRQ/PRLR/GHR/CHRNB3
	CC	GO:0009986	cell surface	4	0.00909572	TLN1/PRLR/GHR/EFNA5
	CC	GO:0098552	side of membrane	3	0.0170257	PRLR/GHR/EFNA5
	CC	GO:0000939	condensed chromosome inner kinetochore	1	0.0375656	CENPK
	CC	GO:0031233	intrinsic component of external side of plasma membrane	1	0.0375656	EFNA5
	CC	GO:0031362	anchored component of external side of plasma membrane	1	0.0375656	EFNA5
	MF	GO:0017046	peptide hormone binding	2	0.000974567	PRLR/GHR
	MF	GO:0042562	hormone binding	3	0.00260211	PRLR/GHR/CHRNB3
	MF	GO:0004896	cytokine receptor activity	2	0.00440362	PRLR/GHR
	MF	GO:0033218	amide binding	3	0.00525483	AVD/PRLR/GHR
	MF	GO:0019955	cytokine binding	2	0.0136379	PRLR/GHR
	MF	GO:0042277	peptide binding	2	0.0246214	PRLR/GHR
	MF	GO:0008417	fucosyltransferase activity	1	0.0260541	FUT10
	MF	GO:0016307	phosphatidylinositol phosphate kinase activity	1	0.0260541	PIP5K1B
	MF	GO:0046920	alpha-(1->3)-fucosyltransferase activity	1	0.0260541	FUT10
	MF	GO:0005230	extracellular ligand-gated ion channel activity	2	0.0324731	GABRQ/CHRNB3
	MF	GO:0031406	carboxylic acid binding	2	0.0352832	AVD/HAPLN1
	MF	GO:0008641	ubiquitin-like modifier activating enzyme activity	1	0.0388356	ATG7
	MF	GO:0009374	biotin binding	1	0.0388356	AVD
	MF	GO:0046875	ephrin receptor binding	1	0.0388356	EFNA5
	MF	GO:0004888	transmembrane signaling receptor activity	4	0.0449049	GABRQ/PRLR/GHR/CHRNB3
Yellow Skin	BP	GO:0060396	growth hormone receptor signaling pathway	2	0.000565235	GHR/JAK2
	BP	GO:0071378	cellular response to growth hormone stimulus	2	0.000565235	GHR/JAK2
	BP	GO:0060416	response to growth hormone	2	0.00117619	GHR/JAK2
	BP	GO:0042542	response to hydrogen peroxide	2	0.00302472	CRYAB/SYK
	BP	GO:0046427	positive regulation of JAK-STAT cascade	2	0.00361313	GHR/JAK2
	BP	GO:0046631	alpha-beta T cell activation	2	0.00361313	IL18/SYK
	BP	GO:1904894	positive regulation of STAT cascade	2	0.00361313	GHR/JAK2
	BP	GO:0000302	response to reactive oxygen species	2	0.00567001	CRYAB/SYK
	BP	GO:0032946	positive regulation of mononuclear cell proliferation	2	0.00567001	IL18/SYK
	BP	GO:0050671	positive regulation of lymphocyte proliferation	2	0.00567001	IL18/SYK
	BP	GO:0046425	regulation of JAK-STAT cascade	2	0.00645051	GHR/JAK2
	BP	GO:1904892	regulation of STAT cascade	2	0.00645051	GHR/JAK2
	BP	GO:0070665	positive regulation of leukocyte proliferation	2	0.00727732	IL18/SYK
	BP	GO:0007259	JAK-STAT cascade	2	0.0090671	GHR/JAK2
	BP	GO:0097696	STAT cascade	2	0.0090671	GHR/JAK2
	BP	GO:0018108	peptidyl-tyrosine phosphorylation	3	0.0111845	GHR/JAK2/SYK
	BP	GO:0018212	peptidyl-tyrosine modification	3	0.0116876	GHR/JAK2/SYK
	BP	GO:0019221	cytokine-mediated signaling pathway	2	0.0120823	GHR/JAK2
	BP	GO:0032944	regulation of mononuclear cell proliferation	2	0.0120823	IL18/SYK
	BP	GO:0050670	regulation of lymphocyte proliferation	2	0.0120823	IL18/SYK
	BP	GO:1901700	response to oxygen-containing compound	4	0.0128476	CRYAB/GHR/JAK2/SYK
	BP	GO:0046677	response to antibiotic	2	0.0143051	CRYAB/SYK
	BP	GO:0051251	positive regulation of lymphocyte activation	2	0.0154784	IL18/SYK
	BP	GO:0070663	regulation of leukocyte proliferation	2	0.0154784	IL18/SYK
	BP	GO:0000722	telomere maintenance via recombination	1	0.0155753	SMC5
	BP	GO:0002238	response to molecule of fungal origin	1	0.0155753	SYK
	BP	GO:0006121	mitochondrial electron transport, succinate to ubiquinone	1	0.0155753	SDHD
	BP	GO:0021960	anterior commissure morphogenesis	1	0.0155753	NFIB
	BP	GO:0032303	regulation of icosanoid secretion	1	0.0155753	SYK
	BP	GO:0032438	melanosome organization	1	0.0155753	TYRP1
	BP	GO:0034086	maintenance of sister chromatid cohesion	1	0.0155753	SMC5
	BP	GO:0034088	maintenance of mitotic sister chromatid cohesion	1	0.0155753	SMC5
	BP	GO:0034091	regulation of maintenance of sister chromatid cohesion	1	0.0155753	SMC5
	BP	GO:0034093	positive regulation of maintenance of sister chromatid cohesion	1	0.0155753	SMC5
	BP	GO:0034105	positive regulation of tissue remodeling	1	0.0155753	SYK
	BP	GO:0034182	regulation of maintenance of mitotic sister chromatid cohesion	1	0.0155753	SMC5
	BP	GO:0034184	positive regulation of maintenance of mitotic sister chromatid cohesion	1	0.0155753	SMC5
	BP	GO:0043312	neutrophil degranulation	1	0.0155753	SYK
	BP	GO:0045124	regulation of bone resorption	1	0.0155753	SYK
	BP	GO:0045577	regulation of B cell differentiation	1	0.0155753	SYK
	BP	GO:0045780	positive regulation of bone resorption	1	0.0155753	SYK
	BP	GO:0046641	positive regulation of alpha-beta T cell proliferation	1	0.0155753	SYK
	BP	GO:0046852	positive regulation of bone remodeling	1	0.0155753	SYK
	BP	GO:0060397	JAK-STAT cascade involved in growth hormone signaling pathway	1	0.0155753	JAK2
	BP	GO:0060486	Clara cell differentiation	1	0.0155753	NFIB
	BP	GO:0060502	epithelial cell proliferation involved in lung morphogenesis	1	0.0155753	NFIB
	BP	GO:0060510	type II pneumocyte differentiation	1	0.0155753	NFIB
	BP	GO:0061141	lung ciliated cell differentiation	1	0.0155753	NFIB
	BP	GO:0072201	negative regulation of mesenchymal cell proliferation	1	0.0155753	NFIB
	BP	GO:0090237	regulation of arachidonic acid secretion	1	0.0155753	SYK
	BP	GO:0090398	cellular senescence	1	0.0155753	SMC5
	BP	GO:2000191	regulation of fatty acid transport	1	0.0155753	SYK
	BP	GO:2000794	regulation of epithelial cell proliferation involved in lung morphogenesis	1	0.0155753	NFIB
	BP	GO:0032943	mononuclear cell proliferation	2	0.0179456	IL18/SYK
	BP	GO:0046651	lymphocyte proliferation	2	0.0179456	IL18/SYK
	BP	GO:0002696	positive regulation of leukocyte activation	2	0.0192383	IL18/SYK
	BP	GO:0006979	response to oxidative stress	2	0.0192383	CRYAB/SYK
	BP	GO:0006935	chemotaxis	3	0.0201308	TUBB3/NFIB/SYK
	BP	GO:0042330	taxis	3	0.0201308	TUBB3/NFIB/SYK
	BP	GO:0050867	positive regulation of cell activation	2	0.0205696	IL18/SYK
	BP	GO:0071375	cellular response to peptide hormone stimulus	2	0.0205696	GHR/JAK2
	BP	GO:0061564	axon development	3	0.0215547	TUBB3/NFIB/NREP
	BP	GO:0070661	leukocyte proliferation	2	0.0219389	IL18/SYK
	BP	GO:0001945	lymph vessel development	1	0.0232774	SYK
	BP	GO:0002281	macrophage activation involved in immune response	1	0.0232774	SYK
	BP	GO:0002283	neutrophil activation involved in immune response	1	0.0232774	SYK
	BP	GO:0002446	neutrophil mediated immunity	1	0.0232774	SYK
	BP	GO:0006312	mitotic recombination	1	0.0232774	SMC5
	BP	GO:0007063	regulation of sister chromatid cohesion	1	0.0232774	SMC5
	BP	GO:0030193	regulation of blood coagulation	1	0.0232774	SYK
	BP	GO:0032459	regulation of protein oligomerization	1	0.0232774	CRYAB
	BP	GO:0032462	regulation of protein homooligomerization	1	0.0232774	CRYAB
	BP	GO:0032928	regulation of superoxide anion generation	1	0.0232774	SYK
	BP	GO:0033630	positive regulation of cell adhesion mediated by integrin	1	0.0232774	SYK
	BP	GO:0034103	regulation of tissue remodeling	1	0.0232774	SYK
	BP	GO:0042554	superoxide anion generation	1	0.0232774	SYK
	BP	GO:0045876	positive regulation of sister chromatid cohesion	1	0.0232774	SMC5
	BP	GO:0046633	alpha-beta T cell proliferation	1	0.0232774	SYK
	BP	GO:0046640	regulation of alpha-beta T cell proliferation	1	0.0232774	SYK
	BP	GO:0046850	regulation of bone remodeling	1	0.0232774	SYK
	BP	GO:0048753	pigment granule organization	1	0.0232774	TYRP1
	BP	GO:0048857	neural nucleus development	1	0.0232774	NFIB
	BP	GO:0050482	arachidonic acid secretion	1	0.0232774	SYK
	BP	GO:0050818	regulation of coagulation	1	0.0232774	SYK
	BP	GO:0060425	lung morphogenesis	1	0.0232774	NFIB
	BP	GO:0060509	type I pneumocyte differentiation	1	0.0232774	NFIB
	BP	GO:0060561	apoptotic process involved in morphogenesis	1	0.0232774	CRYAB
	BP	GO:0062033	positive regulation of mitotic sister chromatid segregation	1	0.0232774	SMC5
	BP	GO:0071679	commissural neuron axon guidance	1	0.0232774	NFIB
	BP	GO:0090322	regulation of superoxide metabolic process	1	0.0232774	SYK
	BP	GO:1900046	regulation of hemostasis	1	0.0232774	SYK
	BP	GO:1902894	negative regulation of pri-miRNA transcription by RNA polymerase II	1	0.0232774	NFIB
	BP	GO:1903963	arachidonate transport	1	0.0232774	SYK
	BP	GO:0042221	response to chemical	7	0.0234663	TUBB3/CRYAB/GHR/JAK2/NFIB/SYK/NREP
	BP	GO:1901701	cellular response to oxygen-containing compound	3	0.0237939	GHR/JAK2/SYK
	BP	GO:0010035	response to inorganic substance	2	0.024789	CRYAB/SYK
	BP	GO:0051047	positive regulation of secretion	2	0.0262687	IL18/SYK
	BP	GO:0051249	regulation of lymphocyte activation	2	0.0262687	IL18/SYK
	BP	GO:1901653	cellular response to peptide	2	0.0262687	GHR/JAK2
	BP	GO:1903532	positive regulation of secretion by cell	2	0.0262687	IL18/SYK
	BP	GO:0032386	regulation of intracellular transport	2	0.0293344	CRYAB/SYK
	BP	GO:0043434	response to peptide hormone	2	0.0293344	GHR/JAK2
	BP	GO:0002694	regulation of leukocyte activation	2	0.0309192	IL18/SYK
	BP	GO:0002532	production of molecular mediator involved in inflammatory response	1	0.030923	SYK
	BP	GO:0002888	positive regulation of myeloid leukocyte mediated immunity	1	0.030923	SYK
	BP	GO:0007021	tubulin complex assembly	1	0.030923	CRYAB
	BP	GO:0007064	mitotic sister chromatid cohesion	1	0.030923	SMC5
	BP	GO:0015909	long-chain fatty acid transport	1	0.030923	SYK
	BP	GO:0016226	iron-sulfur cluster assembly	1	0.030923	ISCA1
	BP	GO:0016572	histone phosphorylation	1	0.030923	JAK2
	BP	GO:0031163	metallo-sulfur cluster assembly	1	0.030923	ISCA1
	BP	GO:0032309	icosanoid secretion	1	0.030923	SYK
	BP	GO:0032890	regulation of organic acid transport	1	0.030923	SYK
	BP	GO:0033003	regulation of mast cell activation	1	0.030923	SYK
	BP	GO:0033005	positive regulation of mast cell activation	1	0.030923	SYK
	BP	GO:0033006	regulation of mast cell activation involved in immune response	1	0.030923	SYK
	BP	GO:0033008	positive regulation of mast cell activation involved in immune response	1	0.030923	SYK
	BP	GO:0033059	cellular pigmentation	1	0.030923	TYRP1
	BP	GO:0033628	regulation of cell adhesion mediated by integrin	1	0.030923	SYK
	BP	GO:0036230	granulocyte activation	1	0.030923	SYK
	BP	GO:0042119	neutrophil activation	1	0.030923	SYK
	BP	GO:0042438	melanin biosynthetic process	1	0.030923	TYRP1
	BP	GO:0043300	regulation of leukocyte degranulation	1	0.030923	SYK
	BP	GO:0043302	positive regulation of leukocyte degranulation	1	0.030923	SYK
	BP	GO:0043304	regulation of mast cell degranulation	1	0.030923	SYK
	BP	GO:0043306	positive regulation of mast cell degranulation	1	0.030923	SYK
	BP	GO:0044550	secondary metabolite biosynthetic process	1	0.030923	TYRP1
	BP	GO:0045453	bone resorption	1	0.030923	SYK
	BP	GO:0050853	B cell receptor signaling pathway	1	0.030923	SYK
	BP	GO:0051984	positive regulation of chromosome segregation	1	0.030923	SMC5
	BP	GO:0061140	lung secretory cell differentiation	1	0.030923	NFIB
	BP	GO:0071715	icosanoid transport	1	0.030923	SYK
	BP	GO:1901571	fatty acid derivative transport	1	0.030923	SYK
	BP	GO:1902742	apoptotic process involved in development	1	0.030923	CRYAB
	BP	GO:0050865	regulation of cell activation	2	0.032538	IL18/SYK
	BP	GO:1901652	response to peptide	2	0.0358752	GHR/JAK2
	BP	GO:0000266	mitochondrial fission	1	0.0385124	SLC25A46
	BP	GO:0002886	regulation of myeloid leukocyte mediated immunity	1	0.0385124	SYK
	BP	GO:0006582	melanin metabolic process	1	0.0385124	TYRP1
	BP	GO:0006801	superoxide metabolic process	1	0.0385124	SYK
	BP	GO:0015844	monoamine transport	1	0.0385124	SYK
	BP	GO:0015908	fatty acid transport	1	0.0385124	SYK
	BP	GO:0021952	central nervous system projection neuron axonogenesis	1	0.0385124	NFIB
	BP	GO:0030168	platelet activation	1	0.0385124	SYK
	BP	GO:0030318	melanocyte differentiation	1	0.0385124	TYRP1
	BP	GO:0032729	positive regulation of interferon-gamma production	1	0.0385124	IL18
	BP	GO:0045921	positive regulation of exocytosis	1	0.0385124	SYK
	BP	GO:0046635	positive regulation of alpha-beta T cell activation	1	0.0385124	SYK
	BP	GO:0050764	regulation of phagocytosis	1	0.0385124	SYK
	BP	GO:0050931	pigment cell differentiation	1	0.0385124	TYRP1
	BP	GO:0090148	membrane fission	1	0.0385124	SLC25A46
	BP	GO:1903307	positive regulation of regulated secretory pathway	1	0.0385124	SYK
	BP	GO:0071345	cellular response to cytokine stimulus	2	0.0411217	GHR/JAK2
	BP	GO:0042110	T cell activation	2	0.0447738	IL18/SYK
	BP	GO:0060249	anatomical structure homeostasis	2	0.0447738	SMC5/SYK
	BP	GO:0002279	mast cell activation involved in immune response	1	0.0460461	SYK
	BP	GO:0002448	mast cell mediated immunity	1	0.0460461	SYK
	BP	GO:0006099	tricarboxylic acid cycle	1	0.0460461	SDHD
	BP	GO:0006101	citrate metabolic process	1	0.0460461	SDHD
	BP	GO:0007062	sister chromatid cohesion	1	0.0460461	SMC5
	BP	GO:0007431	salivary gland development	1	0.0460461	NFIB
	BP	GO:0007435	salivary gland morphogenesis	1	0.0460461	NFIB
	BP	GO:0015696	ammonium transport	1	0.0460461	SYK
	BP	GO:0019748	secondary metabolic process	1	0.0460461	TYRP1
	BP	GO:0021955	central nervous system neuron axonogenesis	1	0.0460461	NFIB
	BP	GO:0030593	neutrophil chemotaxis	1	0.0460461	SYK
	BP	GO:0033047	regulation of mitotic sister chromatid segregation	1	0.0460461	SMC5
	BP	GO:0033627	cell adhesion mediated by integrin	1	0.0460461	SYK
	BP	GO:0042116	macrophage activation	1	0.0460461	SYK
	BP	GO:0043299	leukocyte degranulation	1	0.0460461	SYK
	BP	GO:0043303	mast cell degranulation	1	0.0460461	SYK
	BP	GO:0045576	mast cell activation	1	0.0460461	SYK
	BP	GO:0046634	regulation of alpha-beta T cell activation	1	0.0460461	SYK
	BP	GO:0046717	acid secretion	1	0.0460461	SYK
	BP	GO:0071480	cellular response to gamma radiation	1	0.0460461	CRYAB
	BP	GO:0110111	negative regulation of animal organ morphogenesis	1	0.0460461	NFIB
	BP	GO:0140029	exocytic process	1	0.0460461	SYK
	BP	GO:0007411	axon guidance	2	0.0485444	TUBB3/NFIB
	BP	GO:0097485	neuron projection guidance	2	0.0485444	TUBB3/NFIB
	CC	GO:0005739	mitochondrion	4	0.0166547	SDHD/CRYAB/ISCA1/SLC25A46
	CC	GO:0005749	mitochondrial respiratory chain complex II, succinate dehydrogenase complex (ubiquinone)	1	0.0223768	SDHD
	CC	GO:0045257	succinate dehydrogenase complex (ubiquinone)	1	0.0223768	SDHD
	CC	GO:0045273	respiratory chain complex II	1	0.0223768	SDHD
	CC	GO:0045281	succinate dehydrogenase complex	1	0.0223768	SDHD
	CC	GO:0045283	fumarate reductase complex	1	0.0223768	SDHD
	CC	GO:0033162	melanosome membrane	1	0.0297308	TYRP1
	CC	GO:0045009	chitosome	1	0.0297308	TYRP1
	CC	GO:0090741	pigment granule membrane	1	0.0297308	TYRP1
	MF	GO:0004715	non-membrane spanning protein tyrosine kinase activity	2	0.00265168	JAK2/SYK
	MF	GO:0042277	peptide binding	2	0.00797184	CRYAB/GHR
	MF	GO:0035173	histone kinase activity	1	0.0146327	JAK2
	MF	GO:0020037	heme binding	2	0.0147126	SDHD/JAK2
	MF	GO:0046906	tetrapyrrole binding	2	0.0158231	SDHD/JAK2
	MF	GO:0033218	amide binding	2	0.016969	CRYAB/GHR
	MF	GO:0048037	cofactor binding	3	0.0179058	SDHD/JAK2/ISCA1
	MF	GO:0000104	succinate dehydrogenase activity	1	0.0218742	SDHD
	MF	GO:0008177	succinate dehydrogenase (ubiquinone) activity	1	0.0218742	SDHD
	MF	GO:0016635	oxidoreductase activity, acting on the CH-CH group of donors, quinone or related compound as acceptor	1	0.0218742	SDHD
	MF	GO:0048038	quinone binding	1	0.0218742	SDHD
	MF	GO:0048039	ubiquinone binding	1	0.0218742	SDHD
	MF	GO:0017046	peptide hormone binding	1	0.0290663	GHR
	MF	GO:0004713	protein tyrosine kinase activity	2	0.0302641	JAK2/SYK
	MF	GO:0008528	G protein-coupled peptide receptor activity	1	0.0433034	MC1R
	MF	GO:0016627	oxidoreductase activity, acting on the CH-CH group of donors	1	0.0433034	SDHD
	MF	GO:0005198	structural molecule activity	3	0.0467032	TUBB3/CRYAB/ISCA1
