# Supplementary material for: Whole-genome sequencing revealed genetic diversity and selection of Guangxi indigenous chickens
Source: PLoS One. 2022 Mar 15;17(3):e0250392. doi: 10.1371/journal.pone.0250392 (PMC8923445; doi:10.1371/journal.pone.0250392)
Supplement: S12 Table — (XLSX) [file pone.0250392.s018.xlsx]

## Sheet: S12 table
S12 Table. KEGG pathway analysis of genes.
KEGG pathway analysis of genes in Body size
ID	Description	P value	Gene ID
gga04540	Gap junction	0.0151321	PDGFA/TUBB1/GNAS LPAR1
gga04810	Regulation of actin cytoskeleton	0.0201425	DIAPH3/PDGFA/ITGA1/PIK3R1/PIP5K1B/APC
KEGG pathway analysis of genes in Fat deposition
ID	Description	P value	Gene ID
gga00072	Synthesis and degradation of ketone bodies	0.00285	HMGCS1/OXCT1
gga00280	Valine, leucine and isoleucine degradation	0.006864	ALDH7A1/HMGCS1/OXCT1
gga00120	Primary bile acid biosynthesis	0.007683	AMACR/HSD17B4
gga04140	Regulation of autophagy	0.014585	ATG7/PRKAA1
gga00410	beta-Alanine metabolism	0.016195	ALDH7A1/DPYD
gga00650	Butanoate metabolism	0.023343	HMGCS1 OXCT1
gga04630	Jak-STAT signaling pathway	0.027144	GHR/IL11RA/IL7R/PRLR
gga00300	Lysine biosynthesis	0.030968	ALDH7A1
gga00260	Glycine, serine and threonine metabolism	0.031552	AGXT2/ALDH7A1
KEGG pathway analysis of genes in Dermal hyperpigmentation
ID	Description	P value	Gene ID
gga04540	Gap junction	0.001179	ADCY1/EGFR/GNAQ/GNAS/LPAR1/TUBB1
gga04912	GnRH signaling pathway	0.001354	ADCY1/EGFR/GNAQ/GNAS/MAPK13/MAPK14
gga04020	Calcium signaling pathway	0.007352	ADCY1/CAMK4/EGFR/GNA14/GNAQ/GNAS/RYR3
gga04916	Melanogenesis	0.010374	ADCY1/GNAQ/GNAS/KITLG/TYRP1
gga00533	Glycosaminoglycan biosynthesis - keratan sulfate	0.017927	B4GALT1/CHST4
gga00970	Aminoacyl-tRNA biosynthesis	0.019714	KARS/MARS2/TARS
gga00010	Glycolysis / Gluconeogenesis	0.033395	ALDH7A1/FBP1/FBP2
gga00601	Glycosphingolipid biosynthesis - lacto and neolacto series	0.036941	B4GALT1/ST8SIA1
gga00030	Pentose phosphate pathway	0.044443	FBP1 FBP2
gga03060	Protein export	0.044443	SEC61G/SRP19
gga00300	Lysine biosynthesis	0.047804	ALDH7A1
gga00730	Thiamine metabolism	0.047804	TPK1
KEGG pathway analysis of genes in yellow skin
ID	Description	P value	Gene ID
gga00020	Citrate cycle (TCA cycle)	0.0273207	SDHD/DLAT
gga00260	Glycine, serine and threonine metabolism	0.0315516	BHMT/PSAT1
gga00270	Cysteine and methionine metabolism	0.0407267	BHMT/MTAP
